# Supplementary material for: Activation of PPARβ/δ Causes a Psoriasis-Like Skin Disease In Vivo
Source: PLoS One. 2010 Mar 16;5(3):e9701. doi: 10.1371/journal.pone.0009701 (PMC2838790; doi:10.1371/journal.pone.0009701)
Supplement: Table S1 — Synopsis of dysregulated genes in PPARβ/δ transgenic mice and psoriasis. Sheet “Changed in PPARd mice”: all genes found dysregulated in PPARd mice, as detailed in the file Method S1. Sheet “PPARd mice vs psoriasis”: all genes dysregulated in PPARβ/δ mice (orange shaded cells) that are also present on the two gene expression sets representing psoriasis (green shaded cells). FC = fold change lesional vs. non-lesional (psoriasis), or induced vs. non-induced (PPARβ/δ transgenic mice). (0.65 MB XLS) [file pone.0009701.s001.xls]

## Sheet: Changed in PPARd mice
Probe Set ID	Gene Title	Gene Symbol	FC PPARd transgenic	p PPARd transgenic	FC C57Bl/6 wild type	p C57Bl/6 wild type
1437341_x_at	2',3'-cyclic nucleotide 3' phosphodiesterase	Cnp	0.277191	0.00335758		n.s.
1451895_a_at	24-dehydrocholesterol reductase	Dhcr24	3.55153	0.00524762		n.s.
1420729_at	2-cell-stage, variable group, member 1	Tcstv1	1.70324	0.00288975		n.s.
1427229_at	3-hydroxy-3-methylglutaryl-Coenzyme A reductase	Hmgcr	6.58254	3.59603e-05		n.s.
1452257_at	3-hydroxybutyrate dehydrogenase, type 1	Bdh1	8.60425	0.00097357		n.s.
1426657_s_at	3-phosphoglycerate dehydrogenase /// predicted gene, EG666422 /// predicted gene, EG666875 /// similar to Phosphoglycerate dehydrogenase /// hypothetical protein LOC675316	EG666422 /// EG666875 /// LOC668576 /// LOC675316 /// Phgdh	6.67871	0.00377183		n.s.
1456471_x_at	3-phosphoglycerate dehydrogenase /// similar to 3-phosphoglycerate dehydrogenase /// predicted gene, EG627427 /// predicted gene, EG666422 /// predicted gene, EG666875 /// similar to Phosphoglycerate dehydrogenase /// predicted gene, EG668771 /// hypothetical protein LOC675316	EG627427 /// EG666422 /// EG666875 /// EG668771 /// LOC385344 /// LOC630761 /// LOC630896 /// LOC637235 /// LOC665516 /// LOC668506 /// LOC668576 /// LOC675316 /// Phgdh	3.22239	0.00349159		n.s.
1437621_x_at	3-phosphoglycerate dehydrogenase /// similar to 3-phosphoglycerate dehydrogenase /// predicted gene, EG668771 /// hypothetical protein LOC675316	EG668771 /// LOC665516 /// LOC675316 /// Phgdh	3.03235	0.00723311		n.s.
1416501_at	3-phosphoinositide dependent protein kinase-1	Pdpk1	1.49023	0.0018289		n.s.
1451050_at	5'-nucleotidase, cytosolic III	Nt5c3	2.3975	0.000538134		n.s.
1448619_at	7-dehydrocholesterol reductase	Dhcr7	2.16652	0.00145154		n.s.
1418402_at	a disintegrin and metallopeptidase domain 19 (meltrin beta) /// similar to metalloprotease-disintegrin meltrin beta	Adam19 /// LOC100045780	0.359285	0.000646491		n.s.
1448329_at	a disintegrin and metallopeptidase domain 3 (cyritestin)	Adam3	4.88893	0.00163926		n.s.
1456969_at	a disintegrin-like and metallopeptidase (reprolysin type) with thrombospondin type 1 motif, 5 (aggrecanase-2)	Adamts5	0.119015	0.0295379		n.s.
1456404_at	a disintegrin-like and metallopeptidase (reprolysin type) with thrombospondin type 1 motif, 5 (aggrecanase-2) /// similar to a disintegrin-like and metalloprotease (reprolysin type) with thrombospondin type 1 motif, 5 (aggrecanase-2)	Adamts5 /// LOC100048332	0.239458	0.00954613		n.s.
1440859_at	A kinase (PRKA) anchor protein 6	Akap6	0.171357	0.00829407		n.s.
1450983_at	A kinase (PRKA) anchor protein 8	Akap8	1.45297	0.00305662		n.s.
1430724_at	abhydrolase domain containing 9	Abhd9	4.59138	2.32088e-05		n.s.
1427054_s_at	ABI gene family, member 3 (NESH) binding protein	Abi3bp	0.343459	0.001914		n.s.
1426942_at	absent in melanoma 1	Aim1	1.99112	0.000702595		n.s.
1435630_s_at	acetyl-Coenzyme A acetyltransferase 2	Acat2	2.15023	0.00618318	1.63172	0.0137475
1425195_a_at	acetyl-Coenzyme A acetyltransferase 2 /// acetyl-Coenzyme A acetyltransferase 3	Acat2 /// Acat3	1.62282	0.0011829		n.s.
1456011_x_at	acetyl-Coenzyme A acyltransferase 1A /// acetyl-Coenzyme A acyltransferase 1B	Acaa1a /// Acaa1b	1.66495	0.00270333		n.s.
1428146_s_at	acetyl-Coenzyme A acyltransferase 2 (mitochondrial 3-oxoacyl-Coenzyme A thiolase)	Acaa2	1.59388	0.00272253	1.25757	0.0255433
1419832_s_at	acid phosphatase, prostate	Acpp	7.60598	0.000104832		n.s.
1416079_a_at	actin related protein 2/3 complex, subunit 1A	Arpc1a	1.48295	0.00157895		n.s.
1418677_at	actinin alpha 3	Actn3	0.0610702	0.00711017		n.s.
1416569_at	actin-like 6A	Actl6a	1.40865	0.00248062		n.s.
1457069_at	activating signal cointegrator 1 complex subunit 3	Ascc3	1.5991	0.000285816		n.s.
1422428_at	acyl-CoA synthetase bubblegum family member 1	Acsbg1	3.1693	0.0170285		n.s.
1451257_at	acyl-CoA synthetase long-chain family member 6	Acsl6	0.0913829	0.00576006		n.s.
1422997_s_at	acyl-CoA thioesterase 1 /// acyl-CoA thioesterase 2 /// similar to acyl-CoA thioesterase	Acot1 /// Acot2 /// LOC100044830	3.27741	0.00153211		n.s.
1449065_at	acyl-CoA thioesterase 1 /// similar to acyl-CoA thioesterase	Acot1 /// LOC100044830	3.63327	0.00252913	1.94521	0.00703229
1417094_at	acyl-CoA thioesterase 7	Acot7	3.00923	0.0308095		n.s.
1453206_at	acyl-Coenzyme A dehydrogenase family, member 9	Acad9	1.90447	0.00276538		n.s.
1420673_a_at	acyl-Coenzyme A oxidase 2, branched chain	Acox2	8.40683	0.0121705		n.s.
1442063_at	ADAMTS-like 1	Adamtsl1	0.195456	0.00571311		n.s.
1440668_at	ADAMTS-like 3	Adamtsl3	0.291598	0.00361024		n.s.
1460190_at	adaptor protein complex AP-1, mu 2 subunit	Ap1m2	2.5452	0.00950181		n.s.
1416087_at	adaptor protein complex AP-1, sigma 1	Ap1s1	1.84072	0.00224676		n.s.
1447903_x_at	adaptor-related protein complex 1, sigma 2 subunit	Ap1s2	0.308455	0.00296488		n.s.
1434722_at	adenosine monophosphate deaminase 1 (isoform M)	Ampd1	0.0578681	0.00461141		n.s.
1422184_a_at	adenylate kinase 1	Ak1	0.126141	0.00871506		n.s.
1448450_at	adenylate kinase 2 /// similar to adenylate kinase 2	Ak2 /// LOC100047005	1.56705	0.00142161		n.s.
1449383_at	adenylosuccinate synthetase like 1	Adssl1	0.139466	0.0130841		n.s.
1434601_at	adhesion molecule with Ig like domain 2	Amigo2	0.384276	0.00272692		n.s.
1433951_at	ADP-ribosylation factor-like 5A	Arl5a	1.6904	0.00111524		n.s.
1442856_at	adrenomedullin 2	Adm2	3.12884	0.00953504		n.s.
1434080_at	AE binding protein 2	Aebp2	1.60351	0.000563776		n.s.
1433939_at	AF4/FMR2 family, member 3	Aff3	0.273083	0.000457006		n.s.
1421058_at	alcohol dehydrogenase 7 (class IV), mu or sigma polypeptide	Adh7	1.89726	0.000559367		n.s.
1456317_at	aldehyde dehydrogenase 3 family, member B2	Aldh3b2	4.83111	0.000134702		n.s.
1436689_a_at	aldehyde dehydrogenase 9, subfamily A1	Aldh9a1	1.70577	0.000493321	1.49788	0.00711296
1416468_at	aldehyde dehydrogenase family 1, subfamily A1	Aldh1a1	0.237985	0.00301529		n.s.
1419215_at	aldehyde oxidase 4	Aox4	129.085	2.93214e-05		n.s.
1455100_at	aldo-keto reductase family 1, member D1	Akr1d1	72.4366	0.00861353		n.s.
1452478_at	alpha-kinase 2	Alpk2	0.111011	0.00763661		n.s.
1450546_at	Alport syndrome, mental retardation, midface hypoplasia and elliptocytosis chromosomal region gene 1 homolog (human)	Ammecr1	3.91509	0.000475254		n.s.
1430515_s_at	aminoadipate-semialdehyde dehydrogenase-phosphopantetheinyl transferase /// hypothetical protein LOC100044211	Aasdhppt /// LOC100044211	1.51787	0.000806555		n.s.
1423523_at	aminoadipate-semialdehyde synthase	Aass	0.204476	0.0050601		n.s.
1422415_at	angiogenin, ribonuclease A family, member 2	Ang2	7.78527	0.0277675		n.s.
1421441_at	angiopoietin 1	Angpt1	0.146462	0.00590067		n.s.
1450085_at	angiopoietin-like 2	Angptl2	0.351075	0.00340971		n.s.
1436739_at	angiotensin II receptor, type 1a	Agtr1a	0.236475	0.00774553		n.s.
1438651_a_at	angiotensin receptor-like 1	Agtrl1	0.170853	0.00256591		n.s.
1423396_at	angiotensinogen (serpin peptidase inhibitor, clade A, member 8)	Agt	0.0894752	0.00266806		n.s.
1425677_a_at	ankyrin 1, erythroid	Ank1	0.0764111	0.00264986		n.s.
1434264_at	ankyrin 2, brain	Ank2	0.360568	0.00193604		n.s.
1434961_at	ankyrin repeat and SOCS box-containing protein 1	Asb1	0.365467	0.000357288		n.s.
1441581_at	ankyrin repeat and SOCS box-containing protein 10	Asb10	0.056806	0.013029		n.s.
1422153_a_at	ankyrin repeat and SOCS box-containing protein 11	Asb11	0.11798	0.00688631		n.s.
1433919_at	ankyrin repeat and SOCS box-containing protein 4	Asb4	0.214106	0.0021132		n.s.
1449356_at	ankyrin repeat and SOCs box-containing protein 5	Asb5	0.105089	0.00115697		n.s.
1435868_at	ankyrin repeat domain 13c	Ankrd13c	1.44859	0.0020733		n.s.
1428183_at	ankyrin repeat domain 23	Ankrd23	0.356982	0.00296862		n.s.
1454736_at	ankyrin repeat domain 57	Ankrd57	2.02824	0.00330022	1.44416	0.0120382
1415818_at	annexin A6	Anxa6	0.235556	0.00445398		n.s.
1431554_a_at	annexin A9	Anxa9	2.33475	0.000592628		n.s.
1451446_at	anthrax toxin receptor 1	Antxr1	0.349068	0.00133418		n.s.
1426708_at	anthrax toxin receptor 2	Antxr2	0.249926	0.000227562		n.s.
1426817_at	antigen identified by monoclonal antibody Ki 67	Mki67	2.61086	0.00693092		n.s.
1436504_x_at	apolipoprotein A-IV	Apoa4	0.305142	0.00308813		n.s.
1441054_at	apolipoprotein L 8	Apol8	9.32838	0.0199876		n.s.
1416203_at	aquaporin 1	Aqp1	0.3181	0.00196686		n.s.
1422008_a_at	aquaporin 3	Aqp3	3.72283	0.00019362		n.s.
1434449_at	aquaporin 4	Aqp4	0.120212	0.0153629		n.s.
1418266_at	arachidonate 12-lipoxygenase, 12R type /// similar to arachidonate 12-lipoxygenase	Alox12b /// LOC100045755	4.15389	0.028057		n.s.
1449237_at	arachidonate lipoxygenase 3	Aloxe3	3.10485	0.00336667		n.s.
1423122_at	arginine vasopressin-induced 1	Avpi1	2.32753	0.000921824		n.s.
1416312_at	arginyl-tRNA synthetase	Rars	2.50605	0.00256105		n.s.
1424209_at	arginyl-tRNA synthetase 2, mitochondrial (putative)	Rars2	1.69258	0.00264769		n.s.
1460359_at	armadillo repeat containing, X-linked 3 /// hypothetical protein LOC100044266	Armcx3 /// LOC100044266	0.297628	0.000100426		n.s.
1415873_a_at	ARP1 actin-related protein 1 homolog A (yeast)	Actr1a	1.48179	0.000123078		n.s.
1424759_at	arrestin domain containing 4	Arrdc4	2.96131	0.00270543		n.s.
1431980_a_at	arsenic (+3 oxidation state) methyltransferase	As3mt	0.289192	0.00086986		n.s.
1425590_s_at	aryl hydrocarbon receptor-interacting protein-like 1	Aipl1	0.138133	0.0004574		n.s.
1448813_at	arylacetamide deacetylase (esterase)	Aadac	3.99297	0.00298419		n.s.
1460346_at	arylsulfatase A	Arsa	0.393346	0.00305517		n.s.
1429189_at	arylsulfatase B	Arsb	0.351886	0.00249634		n.s.
1418844_at	asparagine-linked glycosylation 9 homolog (yeast, alpha 1,2 mannosyltransferase)	Alg9	1.76211	0.00317207		n.s.
1425274_at	aspartate-beta-hydroxylase	Asph	0.0747846	0.00496961		n.s.
1452732_at	aspartic peptidase, retroviral-like 1	Asprv1	1.64193	0.000696867		n.s.
1438217_at	ataxin 2 binding protein 1	A2bp1	0.125608	0.0344043		n.s.
1456580_s_at	ATP synthase, H+ transporting, mitochondrial F1 complex, delta subunit	Atp5d	1.51387	0.000922077	1.42473	0.000649941
1456541_x_at	ATPase family, AAA domain containing 3A	Atad3a	1.76338	0.00192231		n.s.
1433870_at	ATPase family, AAA domain containing 4	Atad4	0.138976	0.0367429	0.568828	n.s.
1438707_at	ATPase type 13A4 /// similar to type V P-type ATPase isoform 4	Atp13a4 /// LOC637970	11.0117	0.00714911		n.s.
1436411_at	ATPase type 13A5	Atp13a5	4.57605	0.00913145		n.s.
1427250_at	ATPase, Ca++ transporting, cardiac muscle, slow twitch 2	Atp2a2	1.88543	0.000630108		n.s.
1434026_at	Atpase, class I, type 8B, member 2	Atp8b2	0.388194	0.000705934		n.s.
1453352_at	ATPase, class V, type 10B	Atp10b	2.20307	0.00816683		n.s.
1451388_a_at	ATPase, class VI, type 11B	Atp11b	1.96033	0.000824721		n.s.
1422030_at	ATPase, H+ transporting, lysosomal V0 subunit A4	Atp6v0a4	3.20694	0.0353537		n.s.
1422508_at	ATPase, H+ transporting, lysosomal V1 subunit A	Atp6v1a	1.71162	0.00256362		n.s.
1430306_a_at	ATPase, H+ transporting, lysosomal V1 subunit C2	Atp6v1c2	3.30834	0.000147552		n.s.
1448911_at	ATPase, H+/K+ exchanging, beta polypeptide	Atp4b	0.225041	0.00125618		n.s.
1449475_at	ATPase, H+/K+ transporting, nongastric, alpha polypeptide	Atp12a	8.38664	0.0358551		n.s.
1422009_at	ATPase, Na+/K+ transporting, beta 2 polypeptide	Atp1b2	0.12564	0.010588		n.s.
1453970_at	ATP-binding cassette, sub-family A (ABC1), member 12	Abca12	3.88092	0.0019924		n.s.
1440879_at	ATP-binding cassette, sub-family A (ABC1), member 9	Abca9	0.172822	0.00101299		n.s.
1449818_at	ATP-binding cassette, sub-family B (MDR/TAP), member 4	Abcb4	0.383102	0.000550276		n.s.
1416679_at	ATP-binding cassette, sub-family D (ALD), member 3	Abcd3	1.9489	0.00067469		n.s.
1415760_s_at	ATX1 (antioxidant protein 1) homolog 1 (yeast)	Atox1	1.85402	0.00178862		n.s.
1418236_s_at	autophagy-related 5 (yeast)	Atg5	1.44809	9.93014e-05		n.s.
1434350_at	AXIN1 up-regulated 1	Axud1	1.56892	0.000186004		n.s.
1437232_at	bactericidal/permeability-increasing protein-like 2	Bpil2	2.02115	0.00197526		n.s.
1450845_a_at	basic leucine zipper and W2 domains 1	Bzw1	2.20116	0.00305354		n.s.
1419004_s_at	B-cell leukemia/lymphoma 2 related protein A1a /// B-cell leukemia/lymphoma 2 related protein A1b /// B-cell leukemia/lymphoma 2 related protein A1d	Bcl2a1a /// Bcl2a1b /// Bcl2a1d	4.25786	0.0120063		n.s.
1452614_at	Bcl2-like 15	Bcl2l15	16.2186	0.00985343		n.s.
1417040_a_at	Bcl-2-related ovarian killer protein	Bok	2.3686	0.00229175		n.s.
1429048_at	biogenesis of lysosome-related organelles complex-1, subunit 2 /// predicted gene, OTTMUSG00000012638	Bloc1s2 /// OTTMUSG00000012638	1.68539	0.00149544		n.s.
1438961_s_at	bleomycin hydrolase	Blmh	2.53913	0.000201525		n.s.
1419003_at	blood vessel epicardial substance	Bves	0.0540454	0.00330856		n.s.
1449880_s_at	bone gamma-carboxyglutamate protein, related sequence 1 /// bone gamma carboxyglutamate protein 1 /// bone gamma-carboxyglutamate protein 2	Bglap-rs1 /// Bglap1 /// Bglap2	5.52085	0.00582042		n.s.
1442187_at	Bradykinin receptor, beta 2	Bdkrb2	7.17662	0.0080598		n.s.
1456738_s_at	brain protein 16	Brp16	1.78782	0.000611753		n.s.
1435558_at	brain-specific angiogenesis inhibitor 2 /// similar to Brain-specific angiogenesis inhibitor 2	Bai2 /// LOC100048816	3.72885	0.0310807	0.336594	n.s.
1425532_a_at	bridging integrator 1	Bin1	0.31743	0.00109703		n.s.
1425884_at	brix domain containing 1	Bxdc1	2.01549	0.000740559		n.s.
1451144_at	brix domain containing 2	Bxdc2	1.51424	0.00240673		n.s.
1438192_s_at	bromodomain adjacent to zinc finger domain, 2A	Baz2a	1.50965	0.00300797		n.s.
1450080_at	CAAX box 1 homolog C (human)	Cxx1c	0.221871	0.00345995		n.s.
1448261_at	cadherin 1	Cdh1	1.55198	0.00247573		n.s.
1435336_at	cadherin, EGF LAG seven-pass G-type receptor 2 (flamingo homolog, Drosophila)	Celsr2	2.03648	8.08089e-05		n.s.
1425814_a_at	calcitonin receptor-like	Calcrl	0.341548	0.00203434		n.s.
1422639_at	calcitonin-related polypeptide, beta	Calcb	5.24473	0.00778961		n.s.
1418433_at	calcium binding protein 39	Cab39	1.4378	0.000882778		n.s.
1449999_a_at	calcium channel, voltage-dependent, alpha2/delta subunit 1	Cacna2d1	0.132749	0.00665275		n.s.
1442707_at	calcium/calmodulin-dependent protein kinase II alpha	Camk2a	0.121521	0.000770694		n.s.
1448676_at	calcium/calmodulin-dependent protein kinase II, beta	Camk2b	0.22562	0.00490354		n.s.
1428813_a_at	calcyon neuron-specific vesicular protein	Caly	6.83113	0.0212812		n.s.
1450633_at	calmodulin 4	Calm4	2.69848	0.00119389		n.s.
1418608_at	calmodulin-like 3	Calml3	3.13706	0.0109993		n.s.
1424713_at	calmodulin-like 4	Calml4	0.13734	0.000156109		n.s.
1422598_at	calsequestrin 1	Casq1	0.0651141	0.00479527		n.s.
1422608_at	cAMP-regulated phosphoprotein 19 /// RIKEN cDNA 2700024H10 gene /// similar to cyclic AMP phosphoprotein, 19 kDa	2700024H10Rik /// Arpp19 /// LOC632823	1.4942	0.000348589		n.s.
1450910_at	CAP, adenylate cyclase-associated protein, 2 (yeast)	Cap2	0.212856	0.00768666		n.s.
1421307_at	carbonic anhydrase 13	Car13	2.38249	0.00265108		n.s.
1448752_at	carbonic anhydrase 2	Car2	6.47548	0.00541545		n.s.
1427912_at	carbonyl reductase 3	Cbr3	3.48145	0.00149076		n.s.
1424245_at	carboxylesterase 2 /// similar to Carboxylesterase 2	Ces2 /// LOC667754	4.79228	0.00352159	4.43963	0.0389043
1453770_at	carboxypeptidase A4	Cpa4	7.13951	0.000138818		n.s.
1415949_at	carboxypeptidase E /// similar to carboxypeptidase E	Cpe /// LOC100046434	1.41529	0.000450794		n.s.
1426251_at	carboxypeptidase Z	Cpz	0.228235	0.00227443		n.s.
1450966_at	carnitine O-octanoyltransferase	Crot	2.70444	0.0017685		n.s.
1431692_a_at	Casitas B-lineage lymphoma c	Cblc	2.5583	0.00469699		n.s.
1418748_at	caspase 14	Casp14	10.8024	0.000481228		n.s.
1441560_at	catenin (cadherin associated protein), alpha 3	Ctnna3	0.0633698	0.00172164		n.s.
1431694_a_at	catenin beta interacting protein 1	Ctnnbip1	5.99807	6.58909e-05		n.s.
1448118_a_at	cathepsin D	Ctsd	2.03335	0.00737199	1.50866	0.000565978
1433501_at	cathepsin O	Ctso	0.265653	0.000272979		n.s.
1418413_at	caveolin 3	Cav3	0.175415	0.00431937		n.s.
1418901_at	CCAAT/enhancer binding protein (C/EBP), beta	Cebpb	2.10962	0.00302628		n.s.
1426683_at	CCR4-NOT transcription complex, subunit 6 /// similar to CCR4-NOT transcription complex, subunit 6	Cnot6 /// LOC100046343	1.79243	0.00304051		n.s.
1425481_at	CCR4-NOT transcription complex, subunit 6-like	Cnot6l	1.79412	0.000474003		n.s.
1440808_x_at	CD163 molecule-like 1	Cd163l1	9.18782	0.0237877		n.s.
1417224_a_at	CD2 antigen (cytoplasmic tail) binding protein 2	Cd2bp2	1.90214	0.00276611		n.s.
1422191_at	CD200 receptor 1	Cd200r1	0.180965	0.00791491		n.s.
1426172_a_at	CD209a antigen	Cd209a	0.233257	0.000106928		n.s.
1449971_a_at	CD209f antigen	Cd209f	0.0927168	0.0461379		n.s.
1449918_at	CD209g antigen	Cd209g	0.0833797	0.0218487		n.s.
1416072_at	CD34 antigen	Cd34	0.239444	0.00250406		n.s.
1430138_at	CD3E antigen, epsilon polypeptide associated protein	Cd3eap	1.91112	0.00223727		n.s.
1434376_at	CD44 antigen	Cd44	2.32534	0.000358763		n.s.
1418762_at	CD55 antigen	Cd55	0.157271	0.00617755		n.s.
1416401_at	CD82 antigen	Cd82	0.263225	0.0028506		n.s.
1417457_at	CDC28 protein kinase regulatory subunit 2 /// similar to Cyclin-dependent kinases regulatory subunit 2 (CKS-2)	Cks2 /// LOC100039474 /// LOC100044764	2.43046	0.00208282		n.s.
1435379_at	cDNA sequence AK122209	AK122209	1.83891	0.00124331		n.s.
1425108_a_at	cDNA sequence BC004728	BC004728	1.75559	0.00360307		n.s.
1434200_at	cDNA sequence BC010981	BC010981	1.78855	0.00170534		n.s.
1426734_at	cDNA sequence BC022623	BC022623	1.97372	0.0035583		n.s.
1425394_at	cDNA sequence BC023105	BC023105	0.13508	0.00687089		n.s.
1438730_at	cDNA sequence BC028801	BC028801	0.251469	0.000335612		n.s.
1459904_at	cDNA sequence BC030870	BC030870	0.160631	0.00597956		n.s.
1439059_at	CDNA sequence BC031748	BC031748	1.46552	0.0020405		n.s.
1455793_at	cDNA sequence BC035537	BC035537	0.357196	0.00104378		n.s.
1447243_at	cDNA sequence BC040756	BC040756	5.58552	0.00341202		n.s.
1424941_at	cDNA sequence, BC016579	BC016579	2.60405	0.00259642		n.s.
1445950_at	cDNA sequence, C87926	C87926	3.02613	0.0488463		n.s.
1418922_at	cell adhesion molecule 3	Cadm3	0.299809	0.00223172		n.s.
1417956_at	cell death-inducing DNA fragmentation factor, alpha subunit-like effector A	Cidea	3.57238	0.0142987		n.s.
1439377_x_at	cell division cycle 20 homolog (S. cerevisiae)	Cdc20	4.19697	0.000982484		n.s.
1456077_x_at	cell division cycle 25 homolog C (S. pombe)	Cdc25c	4.62247	0.00152661		n.s.
1455983_at	cell division cycle associated 2	Cdca2	2.32836	0.00782721		n.s.
1452040_a_at	cell division cycle associated 3	Cdca3	3.47328	0.00954279		n.s.
1436847_s_at	cell division cycle associated 8	Cdca8	2.81591	0.00641135		n.s.
1424529_s_at	cell growth regulator with EF hand domain 1	Cgref1	4.1075	0.00284722		n.s.
1451191_at	cellular retinoic acid binding protein II	Crabp2	2.03024	0.00371933		n.s.
1425639_at	centaurin, alpha 2	Centa2	0.274777	0.00075962		n.s.
1439040_at	centromere protein E	Cenpe	3.18422	0.0233312		n.s.
1437154_at	centrosomal protein 170	Cep170	0.379361	0.00226598		n.s.
1459992_x_at	ceroid-lipofuscinosis, neuronal 8	Cln8	2.46194	0.000758146		n.s.
1448178_a_at	chaperonin subunit 3 (gamma)	Cct3	1.43887	0.00169846		n.s.
1419412_at	chemokine (C motif) ligand 1	Xcl1	0.0962917	0.0296953		n.s.
1422029_at	chemokine (C-C motif) ligand 20	Ccl20	16.9352	0.0229853		n.s.
1450488_at	chemokine (C-C motif) ligand 24	Ccl24	0.0766824	0.0169839		n.s.
1457644_s_at	chemokine (C-X-C motif) ligand 1	Cxcl1	10.2781	0.00383974		n.s.
1418718_at	chemokine (C-X-C motif) ligand 16	Cxcl16	1.94816	0.00336259		n.s.
1417625_s_at	chemokine (C-X-C motif) receptor 7	Cxcr7	0.330404	0.00335646		n.s.
1453844_at	chitinase 1 (chitotriosidase)	Chit1	3.06322	0.00683804		n.s.
1451537_at	chitinase 3-like 1	Chi3l1	52.3702	0.0101454		n.s.
1427591_at	chloride channel 1	Clcn1	0.112098	0.047775		n.s.
1436730_at	chloride channel CLIC-like 1	Clcc1	1.58996	0.000137682		n.s.
1418852_at	cholinergic receptor, nicotinic, alpha polypeptide 1 (muscle) /// similar to acetylcholine receptor alpha-subunit	Chrna1 /// LOC100046566	0.239489	0.00705273		n.s.
1420682_at	cholinergic receptor, nicotinic, beta polypeptide 1 (muscle)	Chrnb1	0.384524	0.000626079		n.s.
1451842_a_at	cholinergic receptor, nicotinic, beta polypeptide 3	Chrnb3	0.0759012	0.00918499		n.s.
1420560_at	cholinergic receptor, nicotinic, epsilon polypeptide	Chrne	0.113109	0.000817395		n.s.
1434201_at	chordin-like 1	Chrdl1	0.0781426	0.00566568		n.s.
1418816_at	chromatin modifying protein 1B	Chmp1b	1.73792	1.18681e-05		n.s.
1433684_at	chromatin modifying protein 6	Chmp6	1.80254	0.00306483		n.s.
1418149_at	chromogranin A	Chga	4.39349	0.0308584		n.s.
1453063_at	clathrin, light polypeptide (Lcb)	Cltb	1.7781	0.00127422		n.s.
1420434_at	claudin 16	Cldn16	0.103946	0.000394792	0.155949	0.0154854
1423964_at	cleavage and polyadenylation specific factor 3-like	Cpsf3l	1.58081	0.00157876		n.s.
1421407_at	coagulation factor II (thrombin) receptor-like 2	F2rl2	0.388485	0.0019464		n.s.
1435231_at	coenzyme Q4 homolog (yeast)	Coq4	1.82052	0.00128946		n.s.
1438316_a_at	coiled-coil domain containing 102A	Ccdc102a	0.327467	0.00122042		n.s.
1428066_at	coiled-coil domain containing 120	Ccdc120	1.96717	0.00064773		n.s.
1428605_at	coiled-coil domain containing 124	Ccdc124	1.59533	0.00305262		n.s.
1451799_at	coiled-coil domain containing 25	Ccdc25	3.48817	0.00354631		n.s.
1424465_at	coiled-coil domain containing 58	Ccdc58	1.44558	0.00366634		n.s.
1424186_at	coiled-coil domain containing 80	Ccdc80	0.236106	0.000204153		n.s.
1427157_at	coiled-coil domain containing 85A	Ccdc85a	0.198136	0.000230909		n.s.
1450815_s_at	coiled-coil-helix-coiled-coil-helix domain containing 2 /// RIKEN cDNA 2410018M08 gene /// similar to coiled-coil-helix-coiled-coil-helix domain containing 2	2410018M08Rik /// Chchd2 /// LOC100045688	1.89489	0.00118183		n.s.
1424051_at	collagen, type IV, alpha 2	Col4a2	0.395719	0.00289656	0.714004	0.0470323
1448755_at	collagen, type XV, alpha 1	Col15a1	0.265018	0.000905977		n.s.
1453418_at	collagen, type XXIV, alpha 1	Col24a1	0.111912	0.0041711	0.405299	0.00758817
1448289_at	collapsin response mediator protein 1	Crmp1	4.09347	0.0196259		n.s.
1419872_at	colony stimulating factor 1 receptor	Csf1r	0.376705	0.000126318		n.s.
1437726_x_at	complement component 1, q subcomponent, beta polypeptide	C1qb	0.219339	0.00413533		n.s.
1418021_at	complement component 4B (Childo blood group)	C4b	0.218724	0.00383594		n.s.
1439902_at	complement component 5a receptor 1	C5ar1	0.122331	0.0323598		n.s.
1423153_x_at	complement component factor h /// similar to complement component factor H	Cfh /// LOC100048018	0.176493	2.17554e-05		n.s.
1422492_at	coproporphyrinogen oxidase	Cpox	2.16556	0.000946806		n.s.
1435191_at	corneodesmosin	Cdsn	2.78145	0.00448562		n.s.
1429540_at	cornifelin	Cnfn	5.62658	0.0127255		n.s.
1422012_at	corticotropin releasing hormone receptor 2	Crhr2	0.218543	0.00270409		n.s.
1453282_at	coxsackievirus and adenovirus receptor	Cxadr	1.58908	0.00138473		n.s.
1417089_a_at	creatine kinase, mitochondrial 1, ubiquitous	Ckmt1	2.36311	6.82079e-05		n.s.
1428722_at	creatine kinase, mitochondrial 2	Ckmt2	0.178868	0.00711463		n.s.
1417614_at	creatine kinase, muscle	Ckm	0.121647	0.0293379		n.s.
1434851_s_at	crumbs homolog 3 (Drosophila)	Crb3	2.2558	0.00713257		n.s.
1450317_at	C-type lectin domain family 2, member g	Clec2g	7.3635	0.0123634		n.s.
1421685_at	C-type lectin domain family 4, member b1	Clec4b1	0.139444	0.0243442		n.s.
1423895_a_at	CUG triplet repeat, RNA binding protein 2	Cugbp2	0.340495	0.000771094		n.s.
1448960_at	CXXC finger 5	Cxxc5	0.344286	0.00141256		n.s.
1419944_at	Cyclin B1	Ccnb1	4.18345	0.00400077		n.s.
1448205_at	cyclin B1, related sequence 1 /// cyclin B1	Ccnb1 /// Ccnb1-rs1	2.79945	0.00222129		n.s.
1417649_at	cyclin-dependent kinase inhibitor 1C (P57)	Cdkn1c	0.0989757	0.0177243		n.s.
1435760_at	cystatin A	Csta	3.51682	0.000401189		n.s.
1422506_a_at	cystatin B	Cstb	1.52642	0.00292795		n.s.
1428151_x_at	cysteine conjugate-beta lyase 1	Ccbl1	3.15097	0.000582226		n.s.
1417311_at	cysteine rich protein 2	Crip2	1.60161	0.00175637		n.s.
1453092_at	cysteine-rich C-terminal 1	Crct1	2.43103	0.000878365		n.s.
1448111_at	cytidine 5'-triphosphate synthase 2	Ctps2	0.39276	0.00293864		n.s.
1423073_at	cytidine monophosphate (UMP-CMP) kinase 1	Cmpk1	1.54162	0.000713268		n.s.
1450484_a_at	cytidine monophosphate (UMP-CMP) kinase 2, mitochondrial	Cmpk2	0.124245	0.04164		n.s.
1436778_at	cytochrome b-245, beta polypeptide	Cybb	0.140303	0.0317909		n.s.
1417417_a_at	cytochrome c oxidase, subunit VI a, polypeptide 1	Cox6a1	1.51799	0.000239139	1.40505	0.00505377
1417418_s_at	cytochrome c oxidase, subunit VI a, polypeptide 1 /// predicted gene, EG665806	Cox6a1 /// EG665806	1.93321	0.000647262	1.54809	0.0258131
1417607_at	cytochrome c oxidase, subunit VI a, polypeptide 2	Cox6a2	0.304078	0.00291781		n.s.
1416970_a_at	cytochrome c oxidase, subunit VIIa 2	Cox7a2	1.42695	0.000241697		n.s.
1448792_a_at	cytochrome P450, family 2, subfamily f, polypeptide 2	Cyp2f2	0.251299	0.00281707		n.s.
1419523_at	cytochrome P450, family 3, subfamily a, polypeptide 13	Cyp3a13	3.04468	0.0227165		n.s.
1424943_at	cytochrome P450, family 4, subfamily a, polypeptide 31	Cyp4a31	2.50085	0.00538901		n.s.
1457700_at	cytochrome P450, family 4, subfamily f, polypeptide 39	Cyp4f39	2.80591	0.00348106		n.s.
1417071_s_at	cytochrome P450, family 4, subfamily v, polypeptide 3	Cyp4v3	0.191315	0.00328943		n.s.
1450646_at	cytochrome P450, family 51	Cyp51	3.57525	0.000373581		n.s.
1421075_s_at	cytochrome P450, family 7, subfamily b, polypeptide 1	Cyp7b1	3.45983	0.0326252		n.s.
1423630_at	cytoglobin	Cygb	0.326964	0.00315972		n.s.
1458518_at	cytoplasmic polyadenylation element binding protein 2	Cpeb2	1.8729	0.000753556		n.s.
1452352_at	cytotoxic T lymphocyte-associated protein 2 beta	Ctla2b	0.221923	0.00471002		n.s.
1429480_at	DDI1, DNA-damage inducible 1, homolog 1 (S. cerevisiae)	Ddi1	0.111261	0.0364531		n.s.
1448270_at	DEAD (Asp-Glu-Ala-Asp) box polypeptide 21	Ddx21	1.60459	0.00332925		n.s.
1451065_a_at	DEAD (Asp-Glu-Ala-Asp) box polypeptide 39	Ddx39	2.36622	0.00179793		n.s.
1439114_at	DEAD (Asp-Glu-Ala-Asp) box polypeptide 60	Ddx60	0.0876741	0.0276225		n.s.
1452070_at	death effector domain-containing DNA binding protein 2	Dedd2	2.23937	0.00907825		n.s.
1435343_at	dedicator of cytokinesis 10	Dock10	0.340468	0.00165475		n.s.
1419491_at	defensin beta 1	Defb1	2.11351	0.000166836	1.67439	0.035434
1427784_at	defensin beta 13	Defb13	0.249184	0.00817343		n.s.
1450554_at	defensin beta 2	Defb2	37.195	0.038786		n.s.
1421808_at	defensin beta 5	Defb5	4.45456	0.0426314	0.158426	n.s.
1421807_at	defensin beta 6	Defb6	4.28728	0.000513584		n.s.
1423346_at	degenerative spermatocyte homolog 1 (Drosophila)	Degs1	1.76818	0.000142903		n.s.
1424549_at	degenerative spermatocyte homolog 2 (Drosophila), lipid desaturase	Degs2	25.8159	0.000269433		n.s.
1444504_at	dehydrogenase/reductase (SDR family) member 7C	Dhrs7c	0.0621712	0.0220742		n.s.
1421663_at	dehydrogenase/reductase member 2	Dhrs2	0.15151	0.00032315		n.s.
1449502_at	deleted in azoospermia-like	Dazl	5.46523	0.0276109		n.s.
1427410_at	deleted in lymphocytic leukemia, 2	Dleu2	0.124252	0.000618498		n.s.
1451363_a_at	DENN/MADD domain containing 2D	Dennd2d	1.82422	0.00295841		n.s.
1427014_at	DENN/MADD domain containing 4B	Dennd4b	0.335995	0.0013438		n.s.
1450936_a_at	deoxyribonuclease 1-like 2	Dnase1l2	6.26406	0.00308061		n.s.
1423320_at	deoxyribonuclease 1-like 2 /// similar to Dnase1l2 protein	Dnase1l2 /// LOC100047816	6.64475	0.000658447		n.s.
1432047_at	DEP domain containing 2	Depdc2	0.200781	0.000370535		n.s.
1426731_at	desmin	Des	0.180321	0.0024598		n.s.
1421460_at	desmocollin 1	Dsc1	3.46601	0.000635099		n.s.
1455519_at	desmoglein 1 beta	Dsg1b	4.1639	0.000126432		n.s.
1453223_s_at	developmental pluripotency associated 2	Dppa2	7.65532	0.00133991		n.s.
1455448_at	diacylglycerol lipase, alpha	Dagla	0.146992	0.0455718		n.s.
1451970_at	diacylglycerol lipase, beta	Daglb	0.246137	0.000296682		n.s.
1415853_at	differentially expressed in FDCP 8	Def8	2.04622	0.00544353		n.s.
1433770_at	dihydropyrimidinase-like 2	Dpysl2	0.393553	0.00152466		n.s.
1448215_a_at	dipeptidylpeptidase 3	Dpp3	2.15267	0.00909679		n.s.
1435577_at	disabled homolog 1 (Drosophila)	Dab1	0.03257	0.0409911		n.s.
1455688_at	discoidin domain receptor family, member 2	Ddr2	0.281118	0.000337388		n.s.
1431035_at	dishevelled associated activator of morphogenesis 1	Daam1	1.79406	0.00323685		n.s.
1419845_at	distal-less homeobox 1, antisense	Dlx1as	3.96092	0.0408645		n.s.
1449863_a_at	distal-less homeobox 5	Dlx5	2.29932	0.00219049		n.s.
1435122_x_at	DNA methyltransferase (cytosine-5) 1	Dnmt1	1.44221	0.00197277		n.s.
1428738_a_at	DNA segment, Chr 14, ERATO Doi 449, expressed /// similar to D14Ertd449e protein	D14Ertd449e /// LOC100039192 /// LOC100039257	3.00839	0.0275155		n.s.
1460689_at	DNA segment, Chr 15, Wayne State University 75, expressed	D15Wsu75e	2.0832	0.00525876		n.s.
1445953_at	DNA segment, Chr 17, ERATO Doi 191, expressed	D17Ertd191e	3.89208	0.0369981		n.s.
1427182_s_at	DNA segment, Chr 18, ERATO Doi 653, expressed	D18Ertd653e	0.368399	0.00172699	0.596004	0.00863717
1434173_s_at	DNA segment, Chr 19, Brigham & Women's Genetics 1357 expressed	D19Bwg1357e	1.58607	0.00308299		n.s.
1442280_at	DNA segment, Chr 2, ERATO Doi 750, expressed	D2Ertd750e	2.46263	0.00692738		n.s.
1446823_at	DNA segment, Chr 4, ERATO Doi 103, expressed	D4Ertd103e	0.203378	0.00212336		n.s.
1444936_at	DNA segment, Chr 5, ERATO Doi 566, expressed	D5Ertd566e	4.69769	0.0463118		n.s.
1447494_at	DNA segment, Chr 7, Brigham & Women's Genetics 0826 expressed	D7Bwg0826e	5.43612	0.0292521		n.s.
1456481_at	DNA segment, Chr 9, ERATO Doi 280, expressed	D9Ertd280e	2.2688	0.00409911		n.s.
1450839_at	DNA segment, human D4S114	D0H4S114	0.290073	0.000524901		n.s.
1444139_at	DNA-damage-inducible transcript 4-like	Ddit4l	0.104612	0.0339038		n.s.
1419293_at	Down syndrome cell adhesion molecule	Dscam	3.10626	0.0463375	0.600578	n.s.
1460334_at	drebrin-like	Dbnl	1.65377	0.00399701		n.s.
1456877_at	dual oxidase 1	Duox1	3.02341	0.0315436		n.s.
1460372_at	dual oxidase maturation factor 1	Duoxa1	5.26497	0.0193471		n.s.
1417163_at	dual specificity phosphatase 10	Dusp10	0.308891	0.000840972		n.s.
1453074_at	dual specificity phosphatase 23 /// similar to Dual specificity phosphatase 23	Dusp23 /// LOC100048558	0.388004	0.0012461		n.s.
1439746_at	dual specificity phosphatase 27 (putative)	Dusp27	0.134633	0.00535948		n.s.
1434472_at	dual specificity phosphatase 3 (vaccinia virus phosphatase VH1-related)	Dusp3	0.283761	0.000473734		n.s.
1438801_at	dynamin 3	Dnm3	0.24806	0.00222985		n.s.
1445408_at	dynein, axonemal, intermediate chain 2	Dnaic2	4.3747	0.0127255		n.s.
1451891_a_at	dysferlin	Dysf	0.236027	0.000810097		n.s.
1431281_at	dysferlin interacting protein 1	Dysfip1	0.0759443	0.0328764		n.s.
1438016_at	dyskeratosis congenita 1, dyskerin homolog (human)	Dkc1	1.53162	9.88354e-07		n.s.
1419223_a_at	dystrobrevin alpha	Dtna	0.195727	0.00440711		n.s.
1436186_at	E2F transcription factor 8	E2f8	2.96239	0.000819163		n.s.
1448293_at	early B-cell factor 1	Ebf1	0.230795	0.00107052		n.s.
1417065_at	early growth response 1	Egr1	2.34307	0.00334862		n.s.
1427683_at	early growth response 2	Egr2	1.52694	0.00311832		n.s.
1436329_at	early growth response 3	Egr3	2.75113	0.00258329		n.s.
1434580_at	ectonucleotide pyrophosphatase/phosphodiesterase 4	Enpp4	0.289198	0.000680332		n.s.
1428638_at	EF-hand domain (C-terminal) containing 2	Efhc2	3.34505	0.0493114	0.662125	n.s.
1451563_at	EGF-like module containing, mucin-like, hormone receptor-like sequence 4	Emr4	0.153503	0.00125544		n.s.
1416804_at	EH domain binding protein 1-like 1	Ehbp1l1	0.297762	0.000195922		n.s.
1416414_at	elastin microfibril interfacer 1	Emilin1	0.143859	0.0295257		n.s.
1450744_at	elongation factor RNA polymerase II 2	Ell2	2.82928	0.00296463		n.s.
1456530_x_at	elongation of very long chain fatty acids (FEN1/Elo2, SUR4/Elo3, yeast)-like 1	Elovl1	2.47379	0.00647815		n.s.
1420722_at	elongation of very long chain fatty acids (FEN1/Elo2, SUR4/Elo3, yeast)-like 3	Elovl3	5.62104	0.0317294		n.s.
1424306_at	elongation of very long chain fatty acids (FEN1/Elo2, SUR4/Elo3, yeast)-like 4	Elovl4	1.76368	0.0030286		n.s.
1424098_at	ELOVL family member 7, elongation of long chain fatty acids (yeast)	Elovl7	2.73506	0.000394429		n.s.
1417357_at	emerin	Emd	1.98399	0.000908976		n.s.
1456258_at	empty spiracles homolog 2 (Drosophila)	Emx2	0.208232	0.00405821		n.s.
1456559_at	Empty spiracles homolog 2 (Drosophila) opposite strand	Emx2os	0.290274	0.000797181		n.s.
1430536_a_at	enhancer of rudimentary homolog (Drosophila) /// predicted gene, EG629036 /// similar to human protein homologous to DROER protein	EG629036 /// Erh /// LOC100042777	1.7564	0.00309641		n.s.
1419023_x_at	enolase 1, alpha non-neuron	Eno1	1.97992	0.00232718	1.35345	0.0204458
1427404_x_at	enolase 1, alpha non-neuron /// predicted gene, EG433182 /// hypothetical protein LOC100044223 /// similar to enolase 1, alpha non-neuron	EG433182 /// Eno1 /// LOC100044223 /// LOC100047043	1.98942	0.000194857	1.47567	0.0242665
1419133_at	envoplakin	Evpl	2.15423	0.00378149		n.s.
1422411_s_at	eosinophil-associated, ribonuclease A family, member 1 /// eosinophil-associated, ribonuclease A family, member 2 /// eosinophil-associated, ribonuclease A family, member 3 /// eosinophil-associated, ribonuclease A family, member 12	Ear1 /// Ear12 /// Ear2 /// Ear3	0.232476	0.00717969		n.s.
1449846_at	eosinophil-associated, ribonuclease A family, member 2	Ear2	0.230762	0.000240556		n.s.
1422412_x_at	eosinophil-associated, ribonuclease A family, member 3	Ear3	0.157274	0.000666878		n.s.
1450616_at	eosinophil-associated, ribonuclease A family, member 5	Ear5	6.19012	0.00339778		n.s.
1429350_at	EP300 interacting inhibitor of differentiation 3	Eid3	3.85158	0.0212316		n.s.
1450380_at	ependymin related protein 1 (zebrafish)	Epdr1	0.230085	0.00212058		n.s.
1422917_at	Eph receptor A1	Epha1	1.98167	0.00252228		n.s.
1421151_a_at	Eph receptor A2	Epha2	3.70872	0.000421451		n.s.
1455426_at	Eph receptor A3	Epha3	0.0821682	0.000565335		n.s.
1418093_a_at	epidermal growth factor	Egf	0.184065	0.000387911		n.s.
1427183_at	epidermal growth factor-containing fibulin-like extracellular matrix protein 1	Efemp1	0.275782	0.000358636		n.s.
1419431_at	epiregulin	Ereg	8.57611	0.0165779		n.s.
1449994_at	epithelial mitogen	Epgn	13.1734	0.0149773		n.s.
1431821_a_at	EPS8-like 1	Eps8l1	2.25938	0.00596426		n.s.
1417843_s_at	EPS8-like 2	Eps8l2	2.38524	0.00417391		n.s.
1424960_at	epsin 3	Epn3	8.37072	0.00544113		n.s.
1419029_at	ERO1-like (S. cerevisiae)	Ero1l	3.56913	0.00442721		n.s.
1451375_at	ets homologous factor	Ehf	7.24318	0.00109068		n.s.
1428542_at	eukaryotic translation initiation factor 1A domain containing	Eif1ad	2.91798	6.58917e-05		n.s.
1419736_a_at	eukaryotic translation initiation factor 1A, Y-linked	Eif1ay	1.74184	0.00145559		n.s.
1423728_at	eukaryotic translation initiation factor 3, subunit E interacting protein	Eif3eip	1.53069	0.000886575		n.s.
1417718_at	eukaryotic translation initiation factor 3, subunit G	Eif3g	1.51818	0.000813415		n.s.
1434985_a_at	eukaryotic translation initiation factor 4A1	Eif4a1	1.64472	0.00185899		n.s.
1417978_at	eukaryotic translation initiation factor 4E member 3	Eif4e3	0.363742	0.000152334		n.s.
1438554_x_at	eukaryotic translation initiation factor 4H	Eif4h	1.54573	0.000206018		n.s.
1427578_a_at	eukaryotic translation initiation factor 6	Eif6	2.51662	0.000235676		n.s.
1451468_s_at	exportin 5	Xpo5	1.51124	0.00367458		n.s.
1428949_at	exportin, tRNA (nuclear export receptor for tRNAs)	Xpot	1.43195	7.67366e-05		n.s.
1452273_at	expressed sequence AA409316	AA409316	2.18134	0.00714953		n.s.
1420122_at	expressed sequence AA517858	AA517858	0.122986	0.0198147		n.s.
1447289_at	expressed sequence AA763521	AA763521	26.2376	0.0351916		n.s.
1433610_at	expressed sequence AA986860	AA986860	2.66198	0.00249848		n.s.
1443594_at	expressed sequence AI043046	AI043046	8.60742	0.00772974		n.s.
1444795_at	expressed sequence AU015723	AU015723	0.198407	0.00204486		n.s.
1443693_at	expressed sequence AU022332	AU022332	9.75369	0.0105011		n.s.
1455063_at	expressed sequence AW061290	AW061290	0.351533	0.000155865		n.s.
1433712_at	expressed sequence AW555464	AW555464	1.62853	0.000771663		n.s.
1440645_at	expressed sequence BB114814	BB114814	15.1479	0.00131515		n.s.
1444796_at	expressed sequence C76876	C76876	2.7739	4.96372e-05		n.s.
1458784_at	expressed sequence C78148	C78148	4.86039	0.0281658		n.s.
1443001_at	expressed sequence C78344	C78344	0.297043	0.00322385		n.s.
1459088_at	expressed sequence C79557	C79557	4.06033	0.0255678		n.s.
1445156_at	expressed sequence C81001	C81001	0.208171	0.00440261		n.s.
1443459_at	expressed sequence C86415	C86415	4.45797	0.0417758		n.s.
1441534_at	expressed sequence C86753	C86753	0.119715	0.0141874	0.30393	n.s.
1421727_at	eyes absent 1 homolog (Drosophila)	Eya1	0.260932	0.00174061		n.s.
1456665_at	eyes absent 4 homolog (Drosophila)	Eya4	0.122626	0.000413703		n.s.
1450850_at	ezrin /// hypothetical protein LOC100044177	Ezr /// LOC100044177	1.64186	0.00228537		n.s.
1438322_x_at	farnesyl diphosphate farnesyl transferase 1	Fdft1	3.38482	0.000357749	2.04839	0.00922011
1423418_at	farnesyl diphosphate synthetase	Fdps	4.9399	0.00306131		n.s.
1434348_at	fasciculation and elongation protein zeta 2 (zygin II)	Fez2	0.356275	0.000437583		n.s.
1416022_at	fatty acid binding protein 5, epidermal	Fabp5	2.65675	5.64824e-05		n.s.
1416021_a_at	fatty acid binding protein 5, epidermal /// similar to Fatty acid binding protein 5, epidermal	Fabp5 /// LOC620603	1.75539	0.00130824		n.s.
1459861_s_at	F-box and leucine-rich repeat protein 10 /// similar to F-box and leucine-rich repeat protein 10	Fbxl10 /// LOC100039668	1.70922	0.00141193		n.s.
1440286_at	F-box and leucine-rich repeat protein 16	Fbxl16	0.383629	0.000506047		n.s.
1425925_at	Fc receptor, IgA, IgM, high affinity	Fcamr	6.86755	0.0107486		n.s.
1448891_at	Fc receptor-like S, scavenger receptor	Fcrls	0.12432	0.0176145		n.s.
1424123_at	feline leukemia virus subgroup C cellular receptor family, member 2	Flvcr2	4.56866	0.0204292		n.s.
1434180_at	fermitin family homolog 2 (Drosophila)	Fermt2	0.252973	0.00183399		n.s.
1460141_at	Ferric-chelate reductase 1	Frrs1	2.31404	0.000670073		n.s.
1423465_at	ferric-chelate reductase 1 /// similar to SDR2	Frrs1 /// LOC100046401	2.08641	0.00178871		n.s.
1416685_s_at	fibrillarin /// similar to Fibrillarin	Fbl /// LOC100044829	1.75745	0.000951708		n.s.
1439959_at	fibroblast growth factor 11	Fgf11	0.233853	0.000568129		n.s.
1419086_at	fibroblast growth factor binding protein 1	Fgfbp1	3.67912	0.00329798		n.s.
1453006_at	fibroblast growth factor binding protein 3	Fgfbp3	2.70846	0.00220955		n.s.
1425911_a_at	fibroblast growth factor receptor 1	Fgfr1	0.322785	0.000716154		n.s.
1447878_s_at	fibroblast growth factor receptor-like 1 /// similar to fibroblast growth factor receptor 5 beta	Fgfrl1 /// LOC100046239	0.237604	0.00443697		n.s.
1426642_at	fibronectin 1	Fn1	0.171446	0.000168227		n.s.
1433833_at	fibronectin type III domain containing 3B	Fndc3b	0.331916	0.000414627		n.s.
1430080_at	ficolin B	Fcnb	6.78551	0.00695907		n.s.
1427268_at	filaggrin	Flg	9.1232	0.000452151		n.s.
1451613_at	filaggrin /// hornerin	Flg /// Hrnr	4.22818	0.000876291		n.s.
1444075_at	filamin A interacting protein 1	Filip1	0.13562	0.0261023		n.s.
1449429_at	FK506 binding protein 1b	Fkbp1b	0.244193	0.00346422		n.s.
1438164_x_at	flotillin 2	Flot2	0.365945	0.00106844		n.s.
1450995_at	folate receptor 1 (adult)	Folr1	2.26676	0.00559134	0.551372	0.0298752
1451648_a_at	folate receptor 2 (fetal)	Folr2	0.104428	0.0488835		n.s.
1418876_at	forkhead box D1	Foxd1	0.0214026	0.00726429	0.139504	0.0274798
1442315_at	forkhead box D2	Foxd2	0.0805975	0.00269502		n.s.
1426825_at	formin-like 3	Fmnl3	3.75676	0.0326769		n.s.
1417487_at	fos-like antigen 1	Fosl1	8.24996	0.0338049		n.s.
1457038_at	Fras1 related extracellular matrix protein 2	Frem2	0.118433	0.0024491		n.s.
1419301_at	frizzled homolog 4 (Drosophila)	Fzd4	0.204749	0.00138251		n.s.
1451026_at	FtsJ homolog 3 (E. coli)	Ftsj3	1.46668	0.00376628		n.s.
1460319_at	fucosyltransferase 8	Fut8	0.317994	0.00303876		n.s.
1421374_a_at	FXYD domain-containing ion transport regulator 1	Fxyd1	0.188526	0.00626153		n.s.
1417343_at	FXYD domain-containing ion transport regulator 6	Fxyd6	0.19102	0.00347091		n.s.
1419322_at	FYVE, RhoGEF and PH domain containing 6	Fgd6	1.61383	0.00256115		n.s.
1429460_at	G protein-coupled receptor 115	Gpr115	2.51659	0.00350301		n.s.
1453072_at	G protein-coupled receptor 160	Gpr160	2.02699	0.000702285		n.s.
1422154_at	G protein-coupled receptor 27	Gpr27	3.42573	0.0100911		n.s.
1438411_at	G protein-coupled receptor 81	Gpr81	0.238815	0.000619399		n.s.
1436957_at	gamma-aminobutyric acid (GABA-A) receptor, subunit alpha 3	Gabra3	0.106319	0.0082465		n.s.
1423187_at	gamma-aminobutyric acid (GABA-A) receptor-associated protein-like 2	Gabarapl2	1.75605	0.000419522		n.s.
1419595_a_at	gamma-glutamyl hydrolase	Ggh	3.36878	0.000144443		n.s.
1423328_at	ganglioside-induced differentiation-associated-protein 1	Gdap1	0.105536	0.0484113		n.s.
1423271_at	gap junction protein, beta 2	Gjb2	15.4489	0.0147827		n.s.
1416715_at	gap junction protein, beta 3	Gjb3	2.10054	0.0025113		n.s.
1422179_at	gap junction protein, beta 4	Gjb4	2.09847	0.00106379		n.s.
1448397_at	gap junction protein, beta 6	Gjb6	19.9834	0.00720283		n.s.
1423634_at	gasdermin A1	Gsdma1	4.86058	0.00569323		n.s.
1419591_at	gasdermin C1	Gsdmc1	20.4271	0.000108007		n.s.
1430641_at	gasdermin C4 /// gasdermin C2	Gsdmc2 /// Gsdmc4	3.38476	0.000371153		n.s.
1455726_at	gene model 71, (NCBI)	Gm71	2.23673	0.00116268		n.s.
1439506_at	gene model 98, (NCBI)	Gm98	8.44752	0.0343488		n.s.
1426626_at	general transcription factor IIF, polypeptide 2	Gtf2f2	2.28113	0.0001061		n.s.
1425579_at	glial cell line derived neurotrophic factor family receptor alpha 2	Gfra2	0.159033	0.00150642	0.326112	0.0315215
1416598_at	GLIS family zinc finger 2	Glis2	0.269536	0.000177462		n.s.
1430353_at	GLIS family zinc finger 3	Glis3	0.195547	0.00547646		n.s.
1440945_at	Glucocorticoid induced transcript 1	Glcci1	3.91682	0.0157519		n.s.
1419146_a_at	glucokinase	Gck	0.32242	0.000404072		n.s.
1436849_x_at	glucosidase, alpha, acid	Gaa	0.387568	0.00380391		n.s.
1437044_a_at	glucosidase, beta, acid	Gba	2.24055	0.00469214		n.s.
1421436_at	glutamate receptor, ionotropic, delta 2	Grid2	0.239041	0.00706972		n.s.
1455841_s_at	glutamate-rich WD repeat containing 1	Grwd1	2.01641	0.00442689		n.s.
1456726_x_at	glutaminyl-tRNA synthetase	Qars	1.71471	0.000661912		n.s.
1416592_at	glutaredoxin	Glrx	8.6247	0.000468242		n.s.
1449106_at	glutathione peroxidase 3	Gpx3	0.145883	0.000106459		n.s.
1456036_x_at	glutathione S-transferase omega 1	Gsto1	2.65401	0.00028835	1.47413	0.000325448
1421041_s_at	glutathione S-transferase, alpha 1 (Ya) /// glutathione S-transferase, alpha 2 (Yc2) /// similar to Glutathione S-transferase, alpha 1 (Ya)	Gsta1 /// Gsta2 /// LOC100042295	3.49588	0.00360509		n.s.
1416368_at	glutathione S-transferase, alpha 4	Gsta4	3.20017	0.0127834		n.s.
1422704_at	glycerol kinase	Gyk	8.78443	0.00397373		n.s.
1424076_at	glycerophosphodiester phosphodiesterase domain containing 1	Gdpd1	3.06955	0.00643518		n.s.
1423569_at	glycine amidinotransferase (L-arginine:glycine amidinotransferase)	Gatm	0.190023	0.00704749		n.s.
1417823_at	glycine C-acetyltransferase (2-amino-3-ketobutyrate-coenzyme A ligase)	Gcat	1.92267	0.0018122		n.s.
1459522_s_at	glycogenin	Gyg	0.220766	0.00878878		n.s.
1419027_s_at	glycolipid transfer protein	Gltp	2.35832	0.000478169		n.s.
1448693_at	glycolipid transfer protein domain containing 1	Gltpd1	3.04354	0.000203854		n.s.
1423878_at	glycophorin C	Gypc	0.187508	0.00154578		n.s.
1446554_at	glycoprotein 6 (platelet)	Gp6	0.201933	0.000565426		n.s.
1421497_at	glycoprotein hormone alpha 2	Gpha2	0.132149	0.00985198		n.s.
1456427_at	Glycoprotein Ib, beta polypeptide	Gp1bb	3.09316	1.84784e-05		n.s.
1423784_at	glycyl-tRNA synthetase	Gars	2.21438	0.00141533		n.s.
1448625_at	golgi autoantigen, golgin subfamily a, 2	Golga2	1.57133	0.00310207		n.s.
1436917_s_at	G-protein signalling modulator 1 (AGS3-like, C. elegans)	Gpsm1	2.72491	0.00544758		n.s.
1424895_at	G-protein signalling modulator 2 (AGS3-like, C. elegans)	Gpsm2	1.56412	0.00198552		n.s.
1436932_at	grainyhead-like 3 (Drosophila)	Grhl3	3.68604	0.0062101		n.s.
1434725_at	GRAM domain containing 1C	Gramd1c	3.20959	0.000675107		n.s.
1428736_at	GRAM domain containing 3	Gramd3	2.60184	0.0014054		n.s.
1452567_at	granule cell antiserum positive 8	Gcap8	0.110948	0.0235959		n.s.
1417898_a_at	granzyme A	Gzma	0.13105	0.0141971		n.s.
1420399_at	growth factor independent 1B	Gfi1b	0.237084	0.00470806		n.s.
1425458_a_at	growth factor receptor bound protein 10	Grb10	0.207295	0.00472107		n.s.
1417320_at	GrpE-like 1, mitochondrial	Grpel1	1.71981	0.00170781		n.s.
1420499_at	GTP cyclohydrolase 1	Gch1	3.39335	0.0118122		n.s.
1429184_at	GTPase, very large interferon inducible 1 /// similar to very large inducible GTPase-1	Gvin1 /// LOC100042856	0.137036	0.00294429		n.s.
1422558_at	guanidinoacetate methyltransferase	Gamt	0.140829	6.85102e-05		n.s.
1419470_at	guanine nucleotide binding protein (G protein), beta 4	Gnb4	0.381631	0.00154217		n.s.
1421152_a_at	guanine nucleotide binding protein, alpha O	Gnao1	0.176728	0.00340356		n.s.
1425156_at	guanylate binding protein 6	Gbp6	0.239759	0.00336378		n.s.
1416395_at	guanylate kinase 1	Guk1	2.39936	0.000277317	1.59223	0.0430049
1418240_at	guanylate nucleotide binding protein 2	Gbp2	0.210017	0.000244145		n.s.
1418392_a_at	guanylate nucleotide binding protein 3	Gbp3	0.154784	0.00253068		n.s.
1438092_x_at	H2A histone family, member Z	H2afz	1.57337	0.000826725		n.s.
1438091_a_at	H2A histone family, member Z /// similar to histone H2A.F	H2afz /// LOC626950	1.54421	0.000329047		n.s.
1423794_at	harbinger transposase derived 1	Harbi1	2.41844	0.00484485		n.s.
1449872_at	heat shock protein 3	Hspb3	0.244676	0.00491156		n.s.
1452278_a_at	HECT domain and ankyrin repeat containing, E3 ubiquitin protein ligase 1	Hace1	1.7766	0.000356951		n.s.
1427032_at	hect domain and RLD 4	Herc4	1.64762	0.00271315		n.s.
1422645_at	hemochromatosis	Hfe	0.280627	0.000280063		n.s.
1454137_s_at	hemochromatosis type 2 (juvenile) (human homolog)	Hfe2	0.131626	0.00811069		n.s.
1418349_at	heparin-binding EGF-like growth factor	Hbegf	6.52771	0.0436937		n.s.
1449681_at	Hepatoma-derived growth factor	Hdgf	1.44347	0.00107356	1.33149	0.0450328
1436643_x_at	hepcidin antimicrobial peptide 2	Hamp2	0.0371399	0.030128		n.s.
1425142_a_at	heterogeneous nuclear ribonucleoprotein D	Hnrnpd	1.68974	0.00107044		n.s.
1459421_at	hexokinase domain containing 1	Hkdc1	0.104569	0.00823058		n.s.
1449024_a_at	hexosaminidase A	Hexa	0.29419	0.00162724		n.s.
1416480_a_at	HIG1 domain family, member 1A /// similar to hypoxia induced gene 1	Higd1a /// LOC100042265 /// LOC100045763	2.20862	0.00489051	1.58718	0.0146477
1416184_s_at	high mobility group AT-hook 1 /// high mobility group AT-hook I, related sequence 1	Hmga1 /// Hmga1-rs1	1.40279	0.00143813	1.32489	0.0307158
1416155_at	high mobility group box 3	Hmgb3	1.47703	0.000612658		n.s.
1434875_a_at	high mobility group nucleosomal binding domain 3	Hmgn3	1.64553	0.000963771		n.s.
1426048_s_at	histidine rich calcium binding protein /// transcription factor AP-2, alpha	Hrc /// Tcfap2a	2.52883	0.000665222		n.s.
1438510_a_at	histidyl-tRNA synthetase	Hars	2.25623	0.00022948	1.31146	0.0468563
1428242_at	histocompatibility (minor) HA-1	Hmha1	0.146007	0.023179		n.s.
1421358_at	histocompatibility 2, M region locus 3	H2-M3	0.195183	0.00665342		n.s.
1451644_a_at	histocompatibility 2, Q region locus 1 /// RIKEN cDNA 0610037M15 gene /// histocompatibility 2, Q region locus 6 /// MHC class I like protein GS10	0610037M15Rik /// H2-gs10 /// H2-Q1 /// H2-Q6	0.278586	0.000467493		n.s.
1418536_at	histocompatibility 2, Q region locus 7	H2-Q7	0.39775	0.00224096		n.s.
1440145_at	Histocompatibility 60b	H60a	0.137517	0.00771678		n.s.
1434572_at	histone deacetylase 9	Hdac9	0.140089	0.0105968		n.s.
1431099_at	homeo box D8	Hoxd8	0.382801	0.00244962		n.s.
1438018_at	hook homolog 1 (Drosophila)	Hook1	2.13621	0.0011153		n.s.
1428662_a_at	HOP homeobox	Hopx	2.69351	0.00135982		n.s.
1425552_at	huntingtin interacting protein 1 related	Hip1r	1.82636	0.00366189		n.s.
1420589_at	hyaluronan synthase 3	Has3	5.10214	0.0125624		n.s.
1449954_at	hyaluronoglucosaminidase 1 /// N-acetyltransferase 6	Hyal1 /// Nat6	1.65523	0.00303088		n.s.
1448679_at	hyaluronoglucosaminidase 2	Hyal2	2.0407	0.00262702		n.s.
1429990_at	hyaluronoglucosaminidase 4	Hyal4	2.7973	0.000544936		n.s.
1452173_at	hydroxyacyl-Coenzyme A dehydrogenase/3-ketoacyl-Coenzyme A thiolase/enoyl-Coenzyme A hydratase (trifunctional protein), alpha subunit	Hadha	1.50801	0.00158411	1.31923	0.0448111
1427377_x_at	hydroxy-delta-5-steroid dehydrogenase, 3 beta- and steroid delta-isomerase 3	Hsd3b3	3.9398	0.0496844	0.117019	n.s.
1416968_a_at	hydroxy-delta-5-steroid dehydrogenase, 3 beta- and steroid delta-isomerase 7	Hsd3b7	0.172788	0.00192448		n.s.
1418352_at	hydroxysteroid (17-beta) dehydrogenase 2	Hsd17b2	9.01553	0.0100727		n.s.
1457248_x_at	hydroxysteroid (17-beta) dehydrogenase 7	Hsd17b7	4.65636	0.000182436		n.s.
1426857_a_at	hydroxysteroid dehydrogenase like 2	Hsdl2	2.49749	2.30494e-05	1.61429	0.0107305
1449226_at	hypermethylated in cancer 1	Hic1	0.137722	0.0183602		n.s.
1456130_at	hypothetical LOC553091	LOC553091	0.253458	0.00135133		n.s.
1434756_at	hypothetical protein 5430421B17	5430421B17	0.206748	0.00229063		n.s.
1456765_at	hypothetical protein 6430511F03 /// predicted gene, EG621083 /// novel similar to human Nance-Horan syndrome protein (RP11-262D11.5)	6430511F03 /// EG621083 /// RP23-448C18.1	0.225642	0.0027301		n.s.
1440254_at	hypothetical protein LOC100041277	LOC100041277	1.57013	0.00270633		n.s.
1457869_at	Hypothetical protein LOC100041694	LOC100041694	0.131664	0.0322944	0.264648	n.s.
1439251_at	hypothetical protein LOC100042616	LOC100042616	0.306521	0.00109436		n.s.
1453673_at	hypothetical protein LOC100046982	LOC100046982	5.02618	0.0199655		n.s.
1448736_a_at	hypoxanthine guanine phosphoribosyl transferase 1	Hprt1	1.79643	0.000685705		n.s.
1427418_a_at	hypoxia inducible factor 1, alpha subunit	Hif1a	2.38032	0.0010757		n.s.
1455481_at	iduronate 2-sulfatase	Ids	1.49861	0.000349112		n.s.
1419647_a_at	immediate early response 3	Ier3	4.93891	0.000215205		n.s.
1418450_at	immunoglobulin superfamily containing leucine-rich repeat	Islr	0.137866	0.0212487		n.s.
1455048_at	immunoglobulin superfamily, member 3	Igsf3	2.99692	0.00772857		n.s.
1422728_at	inhibin alpha	Inha	1.97005	0.00360297	0.555085	0.0111339
1436069_at	inhibitor of growth family, member 5	Ing5	2.26518	0.00481173		n.s.
1438019_at	inositol 1,3,4,5,6-pentakisphosphate 2-kinase	Ippk	2.18082	0.00157107		n.s.
1423120_at	insulin degrading enzyme	Ide	3.89469	0.000288127		n.s.
1452014_a_at	insulin-like growth factor 1	Igf1	0.171043	0.00158812		n.s.
1439764_s_at	insulin-like growth factor 2 mRNA binding protein 2	Igf2bp2	2.18466	0.00379575	1.93585	0.046051
1454159_a_at	insulin-like growth factor binding protein 2	Igfbp2	5.77486	0.028904		n.s.
1423062_at	insulin-like growth factor binding protein 3	Igfbp3	0.237783	0.00219397		n.s.
1423608_at	integral membrane protein 2A	Itm2a	0.0880335	0.0191776		n.s.
1423238_at	integrin beta 1 binding protein 2	Itgb1bp2	0.147472	0.0158415		n.s.
1452231_x_at	interferon activated gene 203	Ifi203	0.207895	0.00147817		n.s.
1417141_at	interferon gamma induced GTPase	Igtp	0.178614	0.00800125		n.s.
1440865_at	interferon induced transmembrane protein 6	Ifitm6	0.0223269	0.0113767		n.s.
1419043_a_at	interferon inducible GTPase 1 /// hypothetical protein LOC100044196	Iigp1 /// LOC100044196	0.0971458	0.00372294		n.s.
1417793_at	interferon inducible GTPase 2	Iigp2	0.165965	0.0012721		n.s.
1426278_at	interferon, alpha-inducible protein 27	Ifi27	0.0845678	0.00705478		n.s.
1416067_at	interferon-related developmental regulator 1	Ifrd1	2.08929	2.70955e-05		n.s.
1451016_at	interferon-related developmental regulator 2	Ifrd2	1.48525	0.00102421		n.s.
1421473_at	interleukin 1 alpha	Il1a	12.8851	0.00482783		n.s.
1449399_a_at	interleukin 1 beta	Il1b	4.34979	0.00924277		n.s.
1426507_at	interleukin 1 family, member 5 (delta)	Il1f5	4.72525	0.000567232		n.s.
1418609_at	interleukin 1 family, member 6	Il1f6	76.8988	0.000977322		n.s.
1425715_at	interleukin 1 family, member 8	Il1f8	27.2762	0.000358421		n.s.
1425958_at	interleukin 1 family, member 9	Il1f9	8.76229	0.000169573		n.s.
1425663_at	interleukin 1 receptor antagonist	Il1rn	3.73631	0.00096		n.s.
1425454_a_at	interleukin 12a	Il12a	0.292058	3.44086e-05		n.s.
1419671_a_at	interleukin 17 receptor C	Il17rc	2.11796	0.000167603		n.s.
1417932_at	interleukin 18	Il18	3.46632	0.000356359		n.s.
1446498_at	interleukin 20 receptor, alpha	Il20ra	0.133224	0.0433335		n.s.
1419529_at	interleukin 23, alpha subunit p19	Il23a	4.02055	0.00063473		n.s.
1421239_at	interleukin 6 signal transducer	Il6st	0.393861	0.000385612		n.s.
1421734_at	interleukin 8 receptor, beta	Il8rb	119.729	0.0227257		n.s.
1425757_a_at	interphotoreceptor matrix proteoglycan 1	Impg1	3.89451	0.0283186		n.s.
1425899_a_at	intersectin 1 (SH3 domain protein 1A)	Itsn1	0.229424	0.0012966		n.s.
1439878_at	involucrin	Ivl	3.96022	0.000668998		n.s.
1418517_at	Iroquois related homeobox 3 (Drosophila)	Irx3	1.98362	0.00333886		n.s.
1423804_a_at	isopentenyl-diphosphate delta isomerase	Idi1	3.1444	0.000120864		n.s.
1440852_at	isopentenyl-diphosphate delta isomerase 2 /// similar to isopentenyl diphosphate delta-isomerase type 2	Idi2 /// LOC100039655	13.9126	0.0389038		n.s.
1415769_at	itchy, E3 ubiquitin protein ligase	Itch	1.51853	0.000648834		n.s.
1426873_s_at	junction plakoglobin	Jup	2.04907	0.000854848		n.s.
1455404_at	junctophilin 2	Jph2	0.193176	0.00767673		n.s.
1419201_at	kallikrein related-peptidase 11	Klk11	5.02623	0.00146926		n.s.
1429230_at	kallikrein related-peptidase 5	Klk5	2.49127	0.00652474		n.s.
1448982_at	kallikrein related-peptidase 6	Klk6	33.8007	0.000799295		n.s.
1423542_at	kallikrein related-peptidase 7 (chymotryptic, stratum corneum)	Klk7	2.27752	0.000272233		n.s.
1419722_at	kallikrein related-peptidase 8	Klk8	6.92692	0.00433685		n.s.
1431681_at	kallikrein related-peptidase 9	Klk9	20.2993	0.00557456		n.s.
1415860_at	karyopherin (importin) alpha 2 /// similar to nuclear pore-targeting complex component of 58 kDa	Kpna2 /// LOC100039592 /// LOC100043906	2.3823	0.0038178		n.s.
1431436_a_at	katanin p60 subunit A-like 2	Katnal2	0.206145	0.00503072		n.s.
1447739_x_at	kelch domain containing 4 /// hypothetical gene supported by NM_145605	Klhdc4 /// LOC384360	1.60207	0.00261559		n.s.
1431043_at	kelch repeat and BTB (POZ) domain containing 5	Kbtbd5	0.0883899	0.00524961		n.s.
1448269_a_at	kelch-like 13 (Drosophila)	Klhl13	0.157525	0.00786371		n.s.
1426481_at	kelch-like 22 (Drosophila)	Klhl22	0.346049	0.00256697		n.s.
1452707_at	kelch-like 30 (Drosophila)	Klhl30	0.0831442	0.00738964		n.s.
1450189_at	Kell blood group precursor (McLeod phenotype) homolog	Xk	0.316982	0.000866401		n.s.
1422481_at	keratin 1	Krt1	2.93328	0.00516609		n.s.
1448932_at	keratin 16	Krt16	24.1642	0.00456687		n.s.
1453327_at	keratin 24	Krt24	0.126329	0.0387623	0.368244	n.s.
1422588_at	keratin 6B	Krt6b	1084.39	0.0289532		n.s.
1438849_at	keratin 78	Krt78	3.51173	0.0130817		n.s.
1427352_at	keratin 79	Krt79	2.89314	3.77804e-06		n.s.
1428980_at	keratinocyte expressed, proline-rich	Kprp	2.93386	0.00425512		n.s.
1455423_at	KH homology domain containing 1A /// hypothetical protein LOC100044146	Khdc1a /// LOC100044146	7.18198	0.0124898		n.s.
1425436_x_at	killer cell lectin-like receptor, subfamily A, member 1 /// killer cell lectin-like receptor subfamily A, member 11 /// killer cell lectin-like receptor subfamily A, member 13 /// killer cell lectin-like receptor subfamily A, member 14 /// killer cell lectin-like receptor, subfamily A, member 3 /// killer cell lectin-like receptor, subfamily A, member 7 /// killer cell lectin-like receptor, subfa…	EG654449 /// Klra1 /// Klra11 /// Klra13 /// Klra14 /// Klra23 /// Klra3 /// Klra31 /// Klra33 /// Klra7 /// Klra8 /// Klra9 /// LOC100038897 /// LOC100044242 /// LOC100044243 /// LOC100044244	0.222157	0.00521		n.s.
1460245_at	killer cell lectin-like receptor, subfamily D, member 1	Klrd1	0.311191	0.00284048		n.s.
1452315_at	kinesin family member 11	Kif11	2.67606	0.0056429		n.s.
1437611_x_at	kinesin family member 2C	Kif2c	3.21406	0.0131989		n.s.
1450692_at	kinesin family member 4	Kif4	2.15681	0.00385645		n.s.
1434670_at	kinesin family member 5A	Kif5a	0.151361	7.23238e-05		n.s.
1456136_at	Kinesin family member C1	Kifc1	7.129	0.00653305		n.s.
1449877_s_at	kinesin family member C1 /// similar to Kifc1 protein	Kifc1 /// LOC100044746	6.76536	0.0113996		n.s.
1425558_at	kinesin light chain 3	Klc3	2.01415	0.00952285		n.s.
1460559_at	KN motif and ankyrin repeat domains 2	Kank2	0.348585	0.00280441		n.s.
1416029_at	Kruppel-like factor 10	Klf10	1.50851	0.00118366		n.s.
1421604_a_at	Kruppel-like factor 3 (basic) /// similar to BKLF	Klf3 /// LOC100046855	1.99336	0.00396172		n.s.
1451021_a_at	Kruppel-like factor 5	Klf5	2.04144	0.00354289		n.s.
1418998_at	kynurenine 3-monooxygenase (kynurenine 3-hydroxylase)	Kmo	0.223716	0.00625913		n.s.
1440435_at	kyphoscoliosis peptidase	Ky	0.112236	0.0276999		n.s.
1448998_at	lactoperoxidase	Lpo	181.667	0.0117284		n.s.
1418449_at	ladinin	Lad1	2.2817	0.00127614		n.s.
1427400_at	ladybird homeobox homolog 1 (Drosophila)	Lbx1	0.196544	0.00331054		n.s.
1415829_at	lamin B receptor	Lbr	1.63981	0.00260079		n.s.
1424807_at	laminin, alpha 4	Lama4	0.286354	0.00392042		n.s.
1423885_at	laminin, gamma 1	Lamc1	0.372004	0.00070341		n.s.
1437268_at	LanC lantibiotic synthetase component C-like 3 (bacterial)	Lancl3	4.38847	0.00506583		n.s.
1420013_s_at	lanosterol synthase	Lss	3.30672	0.00461437		n.s.
1437630_at	large subunit GTPase 1 homolog (S. cerevisiae)	Lsg1	1.65193	0.000343224		n.s.
1420676_at	late cornified envelope 1A1	Lce1a1	2.75828	0.0047643		n.s.
1419409_at	late cornified envelope 1B	Lce1b	2.66331	0.00911682		n.s.
1453218_at	late cornified envelope 1C	Lce1c	2.58184	0.00785724		n.s.
1420332_x_at	late cornified envelope 1D	Lce1d	7.47256	0.000287698		n.s.
1420550_at	late cornified envelope 1F	Lce1f	11.2358	0.000507948		n.s.
1421316_at	late cornified envelope 1G	Lce1g	8.06477	0.00352672		n.s.
1449902_at	late cornified envelope 1G /// late cornified envelope 1C	Lce1c /// Lce1g	22.9745	0.000894357		n.s.
1449959_x_at	late cornified envelope 1H	Lce1h	12.0485	0.000666952		n.s.
1420741_x_at	late cornified envelope 1I	Lce1i	6.85514	0.000837262		n.s.
1418855_at	late cornified envelope 1L	Lce1l	2.63092	0.00348748		n.s.
1419317_x_at	late cornified envelope 3C	Lce3c	7.36228	0.0225904		n.s.
1456248_at	late cornified envelope 3F /// hypothetical protein LOC630971	Lce3f /// LOC630971	407.035	7.54787e-05		n.s.
1434112_at	latrophilin 2 /// similar to calcium-independent alpha-latrotoxin receptor homolog 2	LOC100048050 /// Lphn2	2.60407	2.32938e-05		n.s.
1426808_at	lectin, galactose binding, soluble 3	Lgals3	1.63695	0.00291276		n.s.
1422308_a_at	lectin, galactose binding, soluble 7	Lgals7	3.95365	0.000546204		n.s.
1436356_at	lectin, galactose binding, soluble 7 /// sterile alpha motif domain containing 4	Lgals7 /// Samd4	0.19274	0.00131333		n.s.
1439658_at	leiomodin 3 (fetal)	Lmod3	0.119581	0.0246148		n.s.
1451804_a_at	leucine rich repeat containing 16A	Lrrc16a	2.04825	8.35358e-06		n.s.
1429679_at	leucine rich repeat containing 17	Lrrc17	0.124651	0.00508787		n.s.
1433858_at	leucine rich repeat containing 28	Lrrc28	3.20793	0.0163052		n.s.
1456008_at	leucine rich repeat containing 8 family, member E	Lrrc8e	1.8805	0.000220659		n.s.
1438445_at	leucine rich repeat containing 8 family, member E /// similar to Leucine rich repeat containing 8 family, member E	LOC100044683 /// Lrrc8e	2.1294	0.00202838		n.s.
1430376_at	leucine rich repeat containing 9	Lrrc9	0.282116	0.00194518		n.s.
1434539_at	leucine rich repeat protein 3, neuronal	Lrrn3	0.220591	0.00637917		n.s.
1420826_at	leucine zipper-EF-hand containing transmembrane protein 1	Letm1	1.89941	0.000171602		n.s.
1438032_at	leucine-rich repeats and calponin homology (CH) domain containing 1	Lrch1	2.19593	0.00248759		n.s.
1420407_at	leukotriene B4 receptor 1	Ltb4r1	2.19871	0.00164834		n.s.
1450807_at	leukotriene B4 receptor 2	Ltb4r2	1.88953	0.00255368		n.s.
1421769_at	LIM homeobox transcription factor 1 beta	Lmx1b	0.114621	0.0452758		n.s.
1452060_a_at	LIM motif-containing protein kinase 2	Limk2	1.6257	0.00195516		n.s.
1421749_at	Lin-28 homolog (C. elegans)	Lin28	0.149246	0.0432044		n.s.
1450188_s_at	lipase, endothelial	Lipg	3.31413	0.0483127		n.s.
1443914_at	Lipase, family member K	Lipk	5.94216	0.00164053		n.s.
1430550_at	lipase, family member M	Lipm	2.44518	0.00298169		n.s.
1431492_at	lipase, family member N	Lipn	3.04397	0.0133961		n.s.
1427747_a_at	lipocalin 2	Lcn2	31.214	0.0442966		n.s.
1434129_s_at	lipoma HMGIC fusion partner-like 2	Lhfpl2	0.334583	0.000254763		n.s.
1421821_at	low density lipoprotein receptor	Ldlr	2.41186	0.000946548		n.s.
1440882_at	low density lipoprotein receptor-related protein 8, apolipoprotein e receptor	Lrp8	2.10044	0.00795917		n.s.
1449064_at	L-threonine dehydrogenase	Tdh	25.7309	0.00131415		n.s.
1426813_at	LTV1 homolog (S. cerevisiae)	Ltv1	1.56325	0.00380701		n.s.
1431569_a_at	Ly6/Plaur domain containing 1	Lypd1	0.274926	0.000450515		n.s.
1417942_at	Ly6/Plaur domain containing 3	Lypd3	3.29084	0.000653909		n.s.
1453809_at	Ly6/Plaur domain containing 5	Lypd5	3.00565	0.000627103		n.s.
1421571_a_at	lymphocyte antigen 6 complex, locus C1 /// similar to Lymphocyte antigen 6C precursor (Ly-6C) /// lymphocyte antigen 6 complex, locus C2	LOC100041546 /// LOC100045833 /// Ly6c1 /// Ly6c2	0.27256	0.00339323		n.s.
1416930_at	lymphocyte antigen 6 complex, locus D	Ly6d	2.43958	0.00229909		n.s.
1422749_at	lymphocyte antigen 6 complex, locus G6C	Ly6g6c	1.84219	0.00258089		n.s.
1448606_at	lysophosphatidic acid receptor 1	Lpar1	0.251613	1.81455e-06		n.s.
1439665_at	lysophosphatidic acid receptor 4	Lpar4	0.192895	0.00601631		n.s.
1434674_at	lysosomal trafficking regulator	Lyst	1.66708	0.000386905		n.s.
1436996_x_at	lysozyme 1	Lyz1	0.330147	0.000118553		n.s.
1423547_at	lysozyme 2	Lyz2	0.275068	0.00130909		n.s.
1452436_at	lysyl oxidase-like 2 /// similar to lysyl oxidase-like 2	LOC100047339 /// Loxl2	0.246875	0.00705968		n.s.
1438676_at	macrophage activation 2 like	Mpa2l	0.153241	4.1964e-05		n.s.
1447927_at	macrophage activation 2 like /// macrophage activation 2 like LOC626578 /// predicted gene, EG634650	EG634650 /// LOC626578 /// Mpa2l	0.25099	0.00027512		n.s.
1419605_at	macrophage galactose N-acetyl-galactosamine specific lectin 1	Mgl1	0.166581	1.98323e-05		n.s.
1416335_at	macrophage migration inhibitory factor	Mif	2.77634	0.000440076		n.s.
1428223_at	major facilitator superfamily domain containing 2	Mfsd2	5.0904	0.00160903		n.s.
1427042_at	mal, T-cell differentiation protein 2	Mal2	5.71092	0.000856825		n.s.
1435693_at	mal, T-cell differentiation protein-like	Mall	2.51996	0.0040266		n.s.
1429071_at	malic enzyme 3, NADP(+)-dependent, mitochondrial	Me3	0.127757	0.000859494		n.s.
1429005_at	malignant fibrous histiocytoma amplified sequence 1	Mfhas1	1.52444	0.000856235		n.s.
1456777_at	maltase-glucoamylase	Mgam	0.0367468	0.00582291		n.s.
1416104_at	mannose-P-dolichol utilization defect 1	Mpdu1	2.05741	0.000493619		n.s.
1417111_at	mannosidase 1, alpha	Man1a	0.366176	8.49763e-05		n.s.
1436193_at	mannosidase, alpha, class 1C, member 1	Man1c1	0.205566	0.000123936		n.s.
1428801_at	mannoside acetylglucosaminyltransferase 3	Mgat3	0.0477852	0.00557996		n.s.
1453569_s_at	MAP/microtubule affinity-regulating kinase 4	Mark4	2.05276	0.009774		n.s.
1445466_at	MAP6 domain containing 1	Map6d1	3.99446	0.00431025		n.s.
1439380_x_at	maternally expressed 3	Meg3	0.194068	0.00981038		n.s.
1421976_at	matrix metallopeptidase 19	Mmp19	0.243564	0.00696427		n.s.
1434830_at	MAX dimerization protein 1	Mxd1	2.73119	0.00972834		n.s.
1452282_at	mediator complex subunit 26	Med26	1.55336	0.00062274		n.s.
1449821_a_at	mediator of cell motility 1 /// similar to Memo1 protein	LOC100047915 /// Memo1	1.58506	0.00117898		n.s.
1450542_s_at	melanoma antigen, family A, 1 /// melanoma antigen, family A, 2 /// melanoma antigen, family A, 3 /// melanoma antigen, family A, 5 /// melanoma antigen, family A, 6 /// melanoma antigen, family A, 8	Magea1 /// Magea2 /// Magea3 /// Magea5 /// Magea6 /// Magea8	9.33481	0.000850447		n.s.
1451099_at	membrane bound C2 domain containing protein	Mbc2	0.372889	0.00364252		n.s.
1449432_a_at	membrane metallo-endopeptidase-like 1	Mmel1	0.241312	0.000962343		n.s.
1455179_at	membrane protein, palmitoylated 7 (MAGUK p55 subfamily member 7)	Mpp7	2.25167	0.00379596		n.s.
1420609_at	membrane-associated ring finger (C3HC4) 7	2007-03-01	1.68447	0.00232392	1.19527	0.0392738
1441898_at	membrane-spanning 4-domains, subfamily A, member 15	Ms4a15	2.47881	0.00673864		n.s.
1418990_at	membrane-spanning 4-domains, subfamily A, member 4D	Ms4a4d	0.24825	0.00298045		n.s.
1454867_at	meningioma 1	Mn1	0.252889	0.003598		n.s.
1424433_at	methionine sulfoxide reductase B2	Msrb2	0.374163	9.36687e-05		n.s.
1434150_a_at	methyltransferase like 7A1 /// HIG1 domain family, member 1C /// UbiE-YGHL1 fusion protein	Higd1c /// LOC554292 /// Mettl7a1 /// Ubie	0.367053	0.000144328		n.s.
1416980_at	methyltransferase like 7B	Mettl7b	0.174467	0.00984365		n.s.
1448663_s_at	mevalonate (diphospho) decarboxylase	Mvd	5.67419	0.000360517		n.s.
1418454_at	microfibrillar associated protein 5	Mfap5	0.177171	0.00197157		n.s.
1441481_at	microfibrillar-associated protein 3-like	Mfap3l	2.16308	0.0038239		n.s.
1452592_at	microsomal glutathione S-transferase 2	Mgst2	2.97249	0.00222291	2.20118	0.0212745
1435666_at	microtubule associated serine/threonine kinase 3	Mast3	1.50616	0.00156546		n.s.
1421850_at	microtubule-associated protein 1B	Mtap1b	0.29119	0.000137836		n.s.
1421836_at	microtubule-associated protein 7	Mtap7	1.76921	0.00133924		n.s.
1416840_at	Mid1 interacting protein 1 (gastrulation specific G12-like (zebrafish))	Mid1ip1	2.65302	0.00464678		n.s.
1422216_at	midline 2	Mid2	1.67784	0.00279739		n.s.
1449188_at	midnolin	Midn	2.27638	0.00720706		n.s.
1440097_at	miRNA containing gene	Mirg	0.137556	0.0362671		n.s.
1459228_at	mirror-image polydactyly gene 1 homolog (human) /// expressed sequence AU021838	AU021838 /// Mipol1	3.13942	0.0316615		n.s.
1433878_at	mitochondrial ribosomal protein S26	Mrps26	1.57727	0.00172783		n.s.
1448871_at	mitogen-activated protein kinase 13	Mapk13	2.87646	0.00102546		n.s.
1419168_at	mitogen-activated protein kinase 6	Mapk6	2.41889	0.00210221		n.s.
1449901_a_at	mitogen-activated protein kinase kinase kinase 6	Map3k6	3.76159	0.00325331		n.s.
1419208_at	mitogen-activated protein kinase kinase kinase 8	Map3k8	2.28324	0.000890015		n.s.
1424001_at	Mki67 (FHA domain) interacting nucleolar phosphoprotein	Mki67ip	1.43932	0.00293512		n.s.
1455184_at	MOB1, Mps One Binder kinase activator-like 1A (yeast)	Mobkl1a	1.42695	0.00328698		n.s.
1434388_at	MOB1, Mps One Binder kinase activator-like 2A (yeast)	Mobkl2a	1.48803	0.0006257		n.s.
1428898_at	MON1 homolog A (yeast)	Mon1a	5.85932	0.000690069		n.s.
1428667_at	monoamine oxidase A	Maoa	3.9858	0.000629622		n.s.
1449413_at	Mpv17 transgene, kidney disease mutant-like	Mpv17l	2.51189	0.00887202		n.s.
1425253_a_at	mucosal vascular addressin cell adhesion molecule 1	Madcam1	0.121754	0.00040298		n.s.
1433968_a_at	multiple EGF-like-domains 9	Megf9	1.43965	0.000667821		n.s.
1418664_at	multiple PDZ domain protein	Mpdz	0.350885	0.00117183		n.s.
1450511_at	muscle, skeletal, receptor tyrosine kinase	Musk	0.136211	0.0202443		n.s.
1416236_a_at	myelin protein zero-like 2	Mpzl2	2.05761	0.00308765		n.s.
1435571_at	myelin protein zero-like 3	Mpzl3	2.15631	0.00798669		n.s.
1424942_a_at	myelocytomatosis oncogene	Myc	1.45454	0.00210171		n.s.
1418589_a_at	myeloid leukemia factor 1	Mlf1	0.144913	0.00816062		n.s.
1450468_at	myocilin	Myoc	0.0565282	0.0192391		n.s.
1451506_at	myocyte enhancer factor 2C	Mef2c	0.182299	0.0021294		n.s.
1419150_at	myogenic factor 6	Myf6	0.199826	0.00388996		n.s.
1455736_at	myosin binding protein C, fast-type	Mybpc2	0.107011	0.00257946		n.s.
1419487_at	myosin binding protein H	Mybph	0.124797	0.044476		n.s.
1452298_a_at	myosin Vb	Myo5b	3.48874	0.000114344		n.s.
1433942_at	myosin VI	Myo6	2.28237	0.00503795		n.s.
1426650_at	myosin, heavy polypeptide 8, skeletal muscle, perinatal	Myh8	0.235424	0.00340914		n.s.
1452651_a_at	myosin, light polypeptide 1	Myl1	0.184207	0.00615808		n.s.
1418244_at	N-acetyltransferase 5 (ARD1 homolog, S. cerevisiae)	Nat5	1.61215	0.000185816		n.s.
1425994_a_at	N-acylsphingosine amidohydrolase 2	Asah2	3.4793	0.000499063		n.s.
1421496_at	N-acylsphingosine amidohydrolase 3-like	Asah3l	1.8999	0.000821984		n.s.
1416222_at	NAD(P) dependent steroid dehydrogenase-like	Nsdhl	3.14618	0.00268185		n.s.
1455590_at	NAD(P)H dehydrogenase, quinone 2	Nqo2	0.275733	0.00108633		n.s.
1424085_at	NADH dehydrogenase (ubiquinone) 1 alpha subcomplex, 4	Ndufa4	1.61122	0.00202033		n.s.
1437853_x_at	necdin	Ndn	0.185989	3.38349e-05		n.s.
1452106_at	nephronectin	Npnt	0.238671	0.000646062		n.s.
1456524_at	neuregulin 1	Nrg1	7.05252	0.0186859		n.s.
1456881_at	neurobeachin-like 2	Nbeal2	4.65609	0.005491		n.s.
1419325_at	neuromedin U	Nmu	22.7354	0.0108988		n.s.
1455849_at	Neuron navigator 1	Nav1	0.214516	0.000484215		n.s.
1456144_at	neuron navigator 3	Nav3	4.95409	0.0119921	1.57001	n.s.
1421037_at	neuronal PAS domain protein 2	Npas2	0.244246	0.00427776		n.s.
1423506_a_at	neuronatin	Nnat	0.063664	0.0357205		n.s.
1448943_at	neuropilin 1	Nrp1	0.216221	0.00503945		n.s.
1420838_at	neurotrophic tyrosine kinase, receptor, type 2	Ntrk2	0.376221	0.00279716		n.s.
1454748_at	nicotinate phosphoribosyltransferase domain containing 1	Naprt1	1.59286	0.0037942		n.s.
1416808_at	nidogen 1	Nid1	0.261118	2.8942e-05		n.s.
1423516_a_at	nidogen 2	Nid2	0.24854	0.0002468		n.s.
1417299_at	NIMA (never in mitosis gene a)-related expressed kinase 2	Nek2	2.62626	0.00494322		n.s.
1454957_at	NIN1/RPN12 binding protein 1 homolog (S. cerevisiae)	Nob1	1.40801	0.00165381		n.s.
1420356_at	ninjurin 2 /// similar to ninjurin2	LOC100048604 /// Ninj2	2.15826	0.00718002		n.s.
1453345_at	NIPA-like domain containing 1	Npal1	3.62209	1.38037e-06		n.s.
1424612_at	NIPA-like domain containing 2	Npal2	1.82047	0.00233277		n.s.
1456185_at	NLR family, pyrin domain containing 9A	Nlrp9a	3.72462	0.0361499		n.s.
1418024_at	NMDA receptor-regulated gene 1	Narg1	1.75204	0.00116883		n.s.
1423850_at	NOL1/NOP2/Sun domain family 2	Nsun2	1.96257	0.000132067		n.s.
1424110_a_at	non-metastatic cells 1, protein (NM23A) expressed in /// similar to Nucleoside diphosphate kinase A (NDK A) (NDP kinase A) (Tumor metastatic process-associated protein) (Metastasis inhibition factor NM23) (NDPK-A) (nm23-M1)	LOC100046344 /// Nme1	2.76096	0.000576818		n.s.
1423847_at	non-SMC condensin I complex, subunit D2	Ncapd2	4.07807	0.0109571		n.s.
1429328_at	NSFL1 (p97) cofactor (p47)	Nsfl1c	1.51862	0.00134352		n.s.
1437156_at	N-terminal EF-hand calcium binding protein 1	Necab1	0.095428	0.0380799		n.s.
1417483_at	nuclear factor of kappa light polypeptide gene enhancer in B-cells inhibitor, zeta	Nfkbiz	4.21806	0.00261103		n.s.
1453614_a_at	nuclear factor, erythroid derived 2, like 3	Nfe2l3	3.0556	0.0177033		n.s.
1425392_a_at	nuclear receptor subfamily 1, group I, member 3	Nr1i3	3.21498	0.0370415		n.s.
1418157_at	nuclear receptor subfamily 2, group F, member 1 /// similar to COUP-TFI	LOC100046044 /// Nr2f1	0.389878	0.00303208		n.s.
1418355_at	nucleobindin 2	Nucb2	2.99401	0.00108016		n.s.
1428869_at	nucleolar and coiled-body phosphoprotein 1	Nolc1	2.12555	0.00433713		n.s.
1424323_at	nucleolar complex associated 2 homolog (S. cerevisiae)	Noc2l	1.40576	0.00251955		n.s.
1443794_x_at	nucleolar complex associated 4 homolog (S. cerevisiae)	Noc4l	1.96693	0.000452428		n.s.
1455035_s_at	nucleolar protein 5A	Nol5a	2.10388	0.00451228		n.s.
1418305_s_at	nucleolar protein family A, member 1 (H/ACA small nucleolar RNPs)	Nola1	1.98811	0.00240579		n.s.
1416606_s_at	nucleolar protein family A, member 2	Nola2	2.29782	0.000317271		n.s.
1450722_at	nucleoporin 50	Nup50	1.76756	0.000673596		n.s.
1418500_at	nucleosome assembly protein 1-like 3	Nap1l3	0.0942553	0.0134481		n.s.
1448651_at	nudix (nucleoside diphosphate linked moiety X)-type motif 5	Nudt5	1.81344	0.00141863		n.s.
1451510_s_at	oleoyl-ACP hydrolase	Olah	12.6317	0.00444163		n.s.
1416149_at	oligodendrocyte transcription factor 1	Olig1	0.230476	0.0023266		n.s.
1429171_a_at	on-SMC condensin I complex, subunit G	Ncapg	3.2644	0.00835473		n.s.
1425122_at	open reading frame 9	ORF9	3.27507	0.0151717		n.s.
1435612_at	opioid binding protein/cell adhesion molecule-like	Opcml	0.203611	0.00326742		n.s.
1424235_at	ORM1-like 2 (S. cerevisiae)	Ormdl2	1.57023	0.000635851		n.s.
1425926_a_at	orthodenticle homolog 2 (Drosophila)	Otx2	0.054619	0.0442929		n.s.
1419663_at	osteoglycin	Ogn	0.156309	0.00341877		n.s.
1429036_at	otopetrin 3	Otop3	12.8474	0.0174482		n.s.
1438286_at	OTU domain containing 7A	Otud7a	8.10624	0.0114469		n.s.
1417576_a_at	OTU domain, ubiquitin aldehyde binding 2	Otub2	6.19351	0.0045113		n.s.
1419052_at	OVO homolog-like 1 (Drosophila)	Ovol1	4.62941	0.0145859		n.s.
1449205_at	ovo-like 2 (Drosophila)	Ovol2	0.14311	0.00270457		n.s.
1419534_at	oxidized low density lipoprotein (lectin-like) receptor 1	Olr1	5.31002	0.0255122		n.s.
1451974_at	oxysterol binding protein-like 2	Osbpl2	2.00125	0.00987671		n.s.
1457881_at	oxysterol binding protein-like 6	Osbpl6	0.145402	0.0177177		n.s.
1455200_at	p21 (CDKN1A)-activated kinase 6	Pak6	3.2152	0.000419089		n.s.
1446561_at	paired box gene 8	Pax8	0.214139	0.00564688		n.s.
1425528_at	paired related homeobox 1	Prrx1	0.264955	0.000593799		n.s.
1424797_a_at	paired-like homeodomain transcription factor 2	Pitx2	0.128689	0.00691771		n.s.
1417653_at	parvalbumin	Pvalb	0.133836	0.00490209		n.s.
1422060_at	parvin, beta /// similar to parvin, beta	LOC676024 /// Parvb	0.249634	0.00423634		n.s.
1457448_at	patatin-like phospholipase domain containing 1	Pnpla1	4.23475	0.00750479		n.s.
1427550_at	paternally expressed 10	Peg10	0.0690135	0.0307174		n.s.
1433907_at	Pbx/knotted 1 homeobox 2	Pknox2	0.187762	0.00709975		n.s.
1434020_at	PDGFA associated protein 1	Pdap1	1.91249	0.000502929		n.s.
1449178_at	PDZ and LIM domain 3	Pdlim3	0.17516	0.00613444		n.s.
1455477_s_at	PDZK1 interacting protein 1	Pdzk1ip1	3.51138	0.00219701		n.s.
1418666_at	pentraxin related gene	Ptx3	0.0553189	0.00296338		n.s.
1438955_x_at	peptidylprolyl isomerase F (cyclophilin F)	Ppif	6.20556	0.0225317		n.s.
1431348_at	peptidylprolyl isomerase F, opposite strand transcription unit	Ppifos	6.15143	0.00403563		n.s.
1436336_at	peptidyl-tRNA hydrolase 1 homolog (S. cerevisiae)	Ptrh1	2.14337	0.00228181		n.s.
1417133_at	peripheral myelin protein	Pmp22	0.272682	0.00250724		n.s.
1446144_at	peroxisomal biogenesis factor 5-like	Pex5l	0.093174	0.04621		n.s.
1425703_at	peroxisome proliferator activator receptor delta	Ppard	2.57863	0.00622467		n.s.
1453956_a_at	PFTAIRE protein kinase 1	Pftk1	0.354314	0.00367306		n.s.
1426961_at	PHD finger protein 20	Phf20	0.362789	0.000343908		n.s.
1424170_at	PHD finger protein 5A	Phf5a	1.47358	0.00148681		n.s.
1416667_at	phenylalkylamine Ca2+ antagonist (emopamil) binding protein	Ebp	2.88559	0.00268498		n.s.
1428345_at	phosphatidic acid phosphatase type 2 domain containing 2	Ppapdc2	2.91019	7.49931e-05		n.s.
1443655_s_at	phosphatidylinositol 3-kinase, C2 domain containing, alpha polypeptide	Pik3c2a	1.64206	0.00074433		n.s.
1427305_at	phosphatidylinositol glycan anchor biosynthesis, class A	Piga	2.15204	0.00703167		n.s.
1440978_at	phosphatidylinositol glycan anchor biosynthesis, class M	Pigm	2.37868	0.000904635		n.s.
1438155_x_at	phosphatidylinositol glycan anchor biosynthesis, class O	Pigo	2.02423	4.27854e-05		n.s.
1454892_at	phosphatidylinositol transfer protein, beta	Pitpnb	1.64837	0.00116197		n.s.
1449404_at	phosphatidylinositol-5-phosphate 4-kinase, type II, alpha	Pip4k2a	0.337828	0.003144		n.s.
1423439_at	phosphoenolpyruvate carboxykinase 1, cytosolic	Pck1	0.12034	0.00567812		n.s.
1436771_x_at	phosphogluconate dehydrogenase	Pgd	1.56794	0.0014104	1.71671	0.0213782
1426554_a_at	phosphoglycerate mutase 1	Pgam1	1.52779	0.000567546		n.s.
1418373_at	phosphoglycerate mutase 2	Pgam2	0.101229	0.00165917		n.s.
1417785_at	phospholipase A1 member A	Pla1a	0.18638	0.00427504		n.s.
1434852_at	phospholipase A2, group IIE /// phospholipase A2, group IIF	Pla2g2e /// Pla2g2f	1.6591	0.00135226		n.s.
1456231_at	phospholipase A2, group III	Pla2g3	2.20036	0.000625149		n.s.
1453405_at	phospholipase A2, group IVD /// similar to cytosolic phospholipase A2 delta	LOC100048636 /// Pla2g4d	7.68999	0.0121628		n.s.
1429862_at	phospholipase A2, group IVE	Pla2g4e	18.1202	0.0177281		n.s.
1455408_at	phospholipase A2, group IVF	Pla2g4f	6.06333	0.000180976		n.s.
1435043_at	phospholipase C, beta 1	Plcb1	0.267311	0.0036739		n.s.
1443974_at	phospholipase C-like 1	Plcl1	0.242396	0.00539527		n.s.
1426450_at	phospholipase C-like 2	Plcl2	0.278314	0.000318377		n.s.
1427893_a_at	phosphomevalonate kinase	Pmvk	3.17134	0.00112274	1.9159	0.0106939
1422743_at	phosphorylase kinase alpha 1	Phka1	0.110258	0.00793896		n.s.
1425164_a_at	phosphorylase kinase gamma 1	Phkg1	0.0827365	0.0138943		n.s.
1454607_s_at	phosphoserine aminotransferase 1	Psat1	1.96743	0.000634869	1.3016	0.0408867
1436738_at	PIF1 5'-to-3' DNA helicase homolog (S. cerevisiae)	Pif1	2.45386	0.0010787		n.s.
1455140_at	PITPNM family member 3	Pitpnm3	2.38161	0.00440523		n.s.
1449937_at	placental protein 11 related	Pp11r	6.93234	0.00250852		n.s.
1449586_at	plakophilin 1	Pkp1	1.63598	0.00135376		n.s.
1418831_at	plakophilin 3	Pkp3	2.04538	0.00789615		n.s.
1416441_at	plasma glutamate carboxypeptidase	Pgcp	0.222791	0.00259778		n.s.
1423725_at	plastin 3 (T-isoform)	Pls3	1.74486	2.30724e-05		n.s.
1448489_at	platelet-activating factor acetylhydrolase 2	Pafah2	2.20457	0.00048392		n.s.
1419123_a_at	platelet-derived growth factor, C polypeptide	Pdgfc	0.219818	6.55907e-05		n.s.
1456532_at	platelet-derived growth factor, D polypeptide	Pdgfd	0.278421	0.000122752		n.s.
1436128_at	pleckstrin homology domain containing, family A (phosphoinositide binding specific) member 8	Plekha8	3.2423	0.0198728		n.s.
1420839_at	pleckstrin homology domain-containing, family A (phosphoinositide binding specific) member 3	Plekha3	0.397558	0.000562223		n.s.
1417837_at	pleckstrin homology-like domain, family A, member 2	Phlda2	4.74058	0.0223227		n.s.
1423331_a_at	poliovirus receptor-related 3 /// similar to cell adhesion molecule nectin-3 beta	LOC100047693 /// Pvrl3	0.182616	0.00269357		n.s.
1426210_x_at	poly (ADP-ribose) polymerase family, member 3	Parp3	0.277643	0.000563076		n.s.
1418883_a_at	poly A binding protein, cytoplasmic 1	Pabpc1	1.57712	0.00100455		n.s.
1460210_at	polycystic kidney disease 1 homolog	Pkd1	0.395693	0.00231852		n.s.
1448277_at	polymerase (DNA directed), delta 2, regulatory subunit	Pold2	2.04625	0.00288712		n.s.
1449098_a_at	polymerase (DNA directed), iota	Poli	0.247186	0.000124275		n.s.
1449155_at	polymerase (RNA) III (DNA directed) polypeptide G	Polr3g	3.12278	0.00104107		n.s.
1417806_at	popeye domain containing 2	Popdc2	0.121593	0.00308826		n.s.
1436820_at	potassium channel tetramerisation domain containing 11	Kctd11	2.13364	4.18736e-05		n.s.
1434881_s_at	potassium channel tetramerisation domain containing 12	Kctd12	0.145653	0.00033778		n.s.
1442368_at	potassium channel tetramerisation domain containing 12b	Kctd12b	0.288713	0.00189434		n.s.
1432855_at	potassium channel tetramerisation domain containing 3 /// similar to potassium channel tetramerisation domain containing 3	Kctd3 /// LOC665246	3.15883	0.00429046		n.s.
1420537_at	potassium channel tetramerisation domain containing 4	Kctd4	8.94401	0.00113952		n.s.
1459971_at	Potassium channel, subfamily T, member 2	Kcnt2	0.129899	0.0061762		n.s.
1422838_at	potassium channel, subfamily U, member 1	Kcnu1	0.0738628	0.0315828		n.s.
1449536_at	potassium intermediate/small conductance calcium-activated channel, subfamily N, member 1	Kcnn1	0.249493	0.00244958		n.s.
1423180_at	potassium voltage gated channel, Shab-related subfamily, member 1	Kcnb1	0.185075	0.00184163		n.s.
1449544_a_at	potassium voltage-gated channel, subfamily H (eag-related), member 2 /// similar to potassium channel erg1a	Kcnh2 /// LOC100047076	0.0903398	3.77736e-06		n.s.
1431852_at	PR domain containing 8	Prdm8	0.192057	0.00594536		n.s.
1455925_at	PR domain containing 8 /// similar to PR domain containing 8	LOC100045224 /// Prdm8	0.172474	0.00495265		n.s.
1455739_at	predicted gene, EG245190	EG245190	0.272895	0.00362711		n.s.
1445504_at	predicted gene, EG331392	EG331392	0.229702	0.00101919		n.s.
1441622_at	predicted gene, EG433023	EG433023	3.70593	0.0121184		n.s.
1442379_at	predicted gene, EG574403	EG574403	0.283782	0.00158398		n.s.
1438732_at	predicted gene, EG621083 /// novel similar to human Nance-Horan syndrome protein (RP11-262D11.5)	EG621083 /// RP23-448C18.1	0.289764	0.000602854		n.s.
1440202_at	predicted gene, EG622175	EG622175	0.390421	0.000837496		n.s.
1453830_at	predicted gene, ENSMUSG00000039373	ENSMUSG00000039373	0.133091	0.00906818		n.s.
1454140_at	predicted gene, ENSMUSG00000060603	ENSMUSG00000060603	0.247135	0.00663858		n.s.
1441139_at	predicted gene, ENSMUSG00000071543	ENSMUSG00000071543	0.362893	0.000983782		n.s.
1446370_at	predicted gene, OTTMUSG00000000185	OTTMUSG00000000185	0.220488	0.00735911		n.s.
1441918_x_at	predicted gene, OTTMUSG00000000720	OTTMUSG00000000720	0.273282	2.01045e-05		n.s.
1437361_at	predicted gene, OTTMUSG00000002043	OTTMUSG00000002043	6.61319	0.0155636		n.s.
1455973_at	predicted gene, OTTMUSG00000005148	OTTMUSG00000005148	4.42857	0.00195845		n.s.
1448202_x_at	PRELI domain containing 1 /// similar to Preli /// similar to PRELI domain containing 1	LOC100046650 /// LOC675389 /// Prelid1	2.71549	0.00563928		n.s.
1439253_x_at	PRELI domain containing 1 /// similar to PRELI domain containing 1	LOC100046650 /// Prelid1	1.90215	0.00227246		n.s.
1431893_a_at	prenyl (solanesyl) diphosphate synthase, subunit 1	Pdss1	7.60063	0.0415127		n.s.
1437336_x_at	prickle homolog 4 (Drosophila) /// hypothetical protein LOC100047839	LOC100047839 /// Prickle4	1.45769	0.0029031		n.s.
1451527_at	procollagen C-endopeptidase enhancer 2	Pcolce2	0.242534	0.00346888		n.s.
1437165_a_at	procollagen C-endopeptidase enhancer protein	Pcolce	0.17296	0.00653379		n.s.
1415901_at	procollagen-lysine, 2-oxoglutarate 5-dioxygenase 3	Plod3	0.363212	0.000991635	2.03722	0.0402001
1452094_at	procollagen-proline, 2-oxoglutarate 4-dioxygenase (proline 4-hydroxylase), alpha 1 polypeptide	P4ha1	0.38615	0.000391978		n.s.
1435312_at	Progestin and adipoQ receptor family member VII	Paqr7	0.0586852	0.000101853		n.s.
1416322_at	proline arginine-rich end leucine-rich repeat	Prelp	0.23851	0.000638084		n.s.
1455724_at	proline rich Gla (G-carboxyglutamic acid) 1	Prrg1	0.273025	4.19973e-05		n.s.
1425416_s_at	proline/serine-rich coiled-coil 1	Psrc1	2.77137	0.00192607		n.s.
1436851_at	prostaglandin E receptor 1 (subtype EP1) /// protein kinase N1	Pkn1 /// Ptger1	0.287745	0.000432699		n.s.
1427313_at	prostaglandin I receptor (IP)	Ptgir	0.182884	0.0053773		n.s.
1448816_at	prostaglandin I2 (prostacyclin) synthase	Ptgis	0.195822	0.000763984		n.s.
1451258_at	prostate stem cell antigen	Psca	4.68944	0.00506418		n.s.
1415740_at	protease (prosome, macropain) 26S subunit, ATPase 5	Psmc5	1.53902	0.00166969		n.s.
1440686_at	protease, serine 27 /// similar to protease, serine 27	LOC100048538 /// Prss27	14.7444	0.0488419		n.s.
1420352_at	protease, serine, 22	Prss22	4.58699	0.0498597		n.s.
1431057_a_at	protease, serine, 23	Prss23	0.215991	8.6817e-05		n.s.
1418320_at	protease, serine, 8 (prostasin)	Prss8	2.9046	0.00162239		n.s.
1416290_a_at	proteasome (prosome, macropain) 26S subunit, ATPase, 4	Psmc4	1.69151	0.00144216		n.s.
1417771_a_at	proteasome (prosome, macropain) 26S subunit, ATPase, 6	Psmc6	1.41049	0.00330524		n.s.
1437080_s_at	proteasome (prosome, macropain) 26S subunit, non-ATPase, 11 /// similar to proteasome 26S non-ATPase subunit 11	LOC627316 /// Psmd11	1.54882	0.000847846		n.s.
1448492_a_at	proteasome (prosome, macropain) 26S subunit, non-ATPase, 12	Psmd12	1.40881	0.002537		n.s.
1421751_a_at	proteasome (prosome, macropain) 26S subunit, non-ATPase, 14	Psmd14	1.47626	0.0015272		n.s.
1448262_at	proteasome (prosome, macropain) subunit, beta type 2	Psmb2	1.43732	0.000883112		n.s.
1460198_a_at	proteasome (prosome, macropain) subunit, beta type 3	Psmb3	1.60418	0.00363006		n.s.
1448822_at	proteasome (prosome, macropain) subunit, beta type 6	Psmb6	1.49879	0.00123128		n.s.
1423771_at	protein kinase C, delta binding protein	Prkcdbp	0.38471	0.00117905		n.s.
1417410_s_at	protein kinase C, iota	Prkci	1.5098	0.00324758		n.s.
1449876_at	protein kinase, cGMP-dependent, type I	Prkg1	0.153639	0.00892101		n.s.
1433691_at	protein phosphatase 1, regulatory (inhibitor) subunit 3C	Ppp1r3c	0.119803	0.00654146		n.s.
1417367_at	protein phosphatase 2 (formerly 2A), catalytic subunit, alpha isoform	Ppp2ca	1.66565	0.000104125		n.s.
1452284_at	protein tyrosine phosphatase, receptor type Z, polypeptide 1	Ptprz1	5.51629	0.00334479		n.s.
1455478_at	protein tyrosine phosphatase, receptor type, f polypeptide (PTPRF), interacting protein, alpha 1	Ppfia1	1.83449	0.000738726		n.s.
1426047_a_at	protein tyrosine phosphatase, receptor type, R	Ptprr	0.384857	0.00339408		n.s.
1454698_at	protein tyrosine phosphatase-like A domain containing 1	Ptplad1	1.72492	0.00223733		n.s.
1418304_at	protocadherin 21	Pcdh21	26.9815	0.000405046		n.s.
1420467_at	psoriasis susceptibility 1 candidate 2 (human)	Psors1c2	11.1265	0.0405273		n.s.
1442923_at	PTK6 protein tyrosine kinase 6	Ptk6	5.6869	0.000234838		n.s.
1456925_at	purinergic receptor P2X, ligand-gated ion channel, 6	P2rx6	0.115873	0.0247215		n.s.
1417346_at	PYD and CARD domain containing	Pycard	1.8561	0.0038311		n.s.
1431091_at	pygopus 1	Pygo1	0.176281	0.00118896		n.s.
1448825_at	pyruvate dehydrogenase kinase, isoenzyme 2	Pdk2	0.226416	0.00921008		n.s.
1419067_a_at	RAB guanine nucleotide exchange factor (GEF) 1	Rabgef1	1.49883	0.00189347		n.s.
1449256_a_at	RAB11a, member RAS oncogene family	Rab11a	1.91383	0.000341129		n.s.
1437741_at	RAB21, member RAS oncogene family	Rab21	1.56119	0.0039885		n.s.
1421873_s_at	RAB24, member RAS oncogene family	Rab24	1.86091	2.62656e-05		n.s.
1417738_at	RAB25, member RAS oncogene family	Rab25	2.81255	0.00487542		n.s.
1417214_at	RAB27b, member RAS oncogene family	Rab27b	2.53139	0.000543201		n.s.
1417700_at	Rab38, member of RAS oncogene family	Rab38	3.38808	0.0016533		n.s.
1437762_at	RAB39, member RAS oncogene family	Rab39	0.140542	0.00140112		n.s.
1456442_at	RAB3A interacting protein (rabin3)-like 1	Rab3il1	0.151993	0.000461308		n.s.
1416426_at	RAB5A, member RAS oncogene family	Rab5a	1.88424	0.000170862		n.s.
1424015_at	Rab6 interacting protein 1	Rab6ip1	0.369518	0.00139007		n.s.
1448391_at	RAB9, member RAS oncogene family	Rab9	2.18691	0.000807369	1.47636	0.0227755
1429012_at	Rac/Cdc42 guanine nucleotide exchange factor (GEF) 6	Arhgef6	0.308839	0.00204612		n.s.
1420321_at	Radical S-adenosyl methionine domain containing 1	Rsad1	2.07752	0.000816023		n.s.
1435389_at	RALBP1 associated Eps domain containing protein 2	Reps2	0.277585	0.00297791		n.s.
1425518_at	Rap guanine nucleotide exchange factor (GEF) 4	Rapgef4	3.01053	0.00391739		n.s.
1457140_s_at	Ras association (RalGDS/AF-6) domain family (N-terminal) member 10	Rassf10	2.49436	0.000877276		n.s.
1435394_s_at	ras homolog gene family, member C	Rhoc	0.169903	0.00255694		n.s.
1419061_at	ras homolog gene family, member D	Rhod	2.5556	0.00148042		n.s.
1418892_at	ras homolog gene family, member J	Rhoj	0.323721	0.000707949		n.s.
1427918_a_at	ras homolog gene family, member Q	Rhoq	0.387128	0.00290402		n.s.
1438031_at	RAS, guanyl releasing protein 3	Rasgrp3	0.212515	0.00164839		n.s.
1418187_at	receptor (calcitonin) activity modifying protein 2	Ramp2	0.325785	0.000872115		n.s.
1433509_s_at	receptor accessory protein 1	Reep1	0.37135	0.0004261		n.s.
1428478_at	receptor accessory protein 4	Reep4	2.05905	0.000934439		n.s.
1448852_at	regucalcin	Rgn	8.74714	0.00207758		n.s.
1426897_at	regulator of chromosome condensation 2	Rcc2	2.35315	0.00687157		n.s.
1453129_a_at	regulator of G-protein signaling 12	Rgs12	1.97195	0.00175578		n.s.
1443694_at	regulator of G-protein signaling 20	Rgs20	2.14437	0.00224703		n.s.
1448074_at	Relaxin 1	Rln1	0.0954635	0.00178849		n.s.
1420431_at	repetin	Rptn	10.7015	0.00113032		n.s.
1449015_at	resistin like alpha	Retnla	0.0655081	0.00440877		n.s.
1417090_at	reticulocalbin 1	Rcn1	1.58104	0.000190707		n.s.
1419056_at	reticulon 2 (Z-band associated protein)	Rtn2	0.074207	0.0137791		n.s.
1440523_at	retinal short chain dehydrogenase reductase 2	RP23-24J10.7	2.75055	0.00138048		n.s.
1451939_a_at	retinitis pigmentosa GTPase regulator /// sushi-repeat-containing protein	Rpgr /// Srpx	0.201058	0.00315144		n.s.
1452358_at	retinoic acid induced 2	Rai2	0.185487	0.00142543		n.s.
1448754_at	retinol binding protein 1, cellular /// similar to cellular retinol binding protein I	LOC100045055 /// Rbp1	4.22393	0.0256407		n.s.
1422846_at	retinol binding protein 2, cellular	Rbp2	6.22911	0.000513973		n.s.
1421702_at	retinol dehydrogenase 1 (all trans)	Rdh1	3.89111	0.00533352		n.s.
1424256_at	retinol dehydrogenase 12	Rdh12	3.55196	0.000198398		n.s.
1433799_at	retinol dehydrogenase 13 (all-trans and 9-cis)	Rdh13	2.13657	0.000495911		n.s.
1456074_at	retinol dehydrogenase 20	Rdh20	3.42672	0.00192696		n.s.
1427963_s_at	retinol dehydrogenase 9	Rdh9	3.41892	0.00125757		n.s.
1431133_at	Rho GTPase activating protein 18	Arhgap18	0.27597	0.000384597		n.s.
1429918_at	Rho GTPase activating protein 20	Arhgap20	0.235001	0.000444343		n.s.
1416758_at	Rho GTPase activating protein 27	Arhgap27	1.85711	0.00232329		n.s.
1456333_a_at	Rho GTPase activating protein 6	Arhgap6	0.126523	0.0478438		n.s.
1429206_at	Rho-related BTB domain containing 1	Rhobtb1	0.386148	0.00048925		n.s.
1416523_at	ribonuclease, RNase A family, 1 (pancreatic)	Rnase1	3.9194	0.000400941		n.s.
1451201_s_at	ribonuclease/angiogenin inhibitor 1	Rnh1	1.66354	0.00205095		n.s.
1431177_a_at	ribosomal protein L10A /// similar to ribosomal protein L10a	LOC100043141 /// LOC100046648 /// Rpl10a	1.46924	0.000519518		n.s.
1426793_a_at	ribosomal protein L14 /// similar to Ribosomal protein L14	LOC100040970 /// LOC100046610 /// Rpl14	1.4641	0.00363928		n.s.
1437005_a_at	ribosomal protein L18	Rpl18	1.53705	4.38995e-05		n.s.
1436046_x_at	ribosomal protein L29 /// similar to ribosomal protein /// predicted gene, EG666642	EG666642 /// LOC100039782 /// LOC100041859 /// LOC100044494 /// LOC100045614 /// LOC622707 /// LOC665032 /// Rpl29	1.50388	0.00215226		n.s.
1441304_at	ribosomal protein L31 /// predicted gene, EG432681 /// predicted gene, EG625917 /// predicted gene, EG626367 /// predicted gene, EG626903 /// similar to ribosomal protein L31 /// predicted gene, EG667682 /// predicted gene, EG668409 /// predicted gene, EG668850 /// hypothetical protein LOC675768	EG432681 /// EG625917 /// EG626367 /// EG626903 /// EG667682 /// EG668409 /// EG668850 /// LOC100042740 /// LOC100043192 /// LOC100046869 /// LOC100047426 /// LOC638399 /// LOC668536 /// LOC673582 /// LOC675768 /// Rpl31	5.77972	0.0164894		n.s.
1416519_at	ribosomal protein L36 /// similar to Rpl36 protein	LOC100048508 /// LOC622534 /// Rpl36	1.43626	0.00171416		n.s.
1433510_x_at	ribosomal protein L36 /// similar to Rpl36 protein /// similar to rat ribosomal protein L36	LOC100043718 /// LOC100048508 /// LOC622534 /// Rpl36	1.42438	0.00189286		n.s.
1449398_at	ribosomal protein L3-like	Rpl3l	0.122713	0.0175864		n.s.
1422613_a_at	ribosomal protein L7a /// predicted gene, EG434426 /// predicted gene, EG666669	EG434426 /// EG666669 /// Rpl7a	1.48773	1.29135e-05		n.s.
1417762_a_at	ribosomal protein L8	Rpl8	1.52039	1.98033e-05		n.s.
1439374_x_at	ribosomal protein S10	Rps10	1.42318	0.000205377		n.s.
1421837_at	ribosomal protein S18	Rps18	2.05818	0.00916885		n.s.
1448739_x_at	ribosomal protein S18 /// predicted gene, OTTMUSG00000000655 /// similar to ribosomal protein /// similar to ribosomal protein S18	LOC100039740 /// LOC100042388 /// LOC100042791 /// LOC100047250 /// LOC100047329 /// OTTMUSG00000000655 /// Rps18	1.57417	0.00387892		n.s.
1431766_x_at	ribosomal protein S2	Rps2	2.14122	0.00515472		n.s.
1422156_a_at	ribosomal protein S2 /// predicted gene, EG546164 /// similar to ribosomal protein S2 /// predicted gene, EG620248 /// similar to 40S ribosomal protein S2 /// predicted gene, EG667279 /// predicted gene, EG667846 /// ribosomal protein S2 pseudogene	EG546164 /// EG620248 /// EG667279 /// EG667846 /// LOC100043752 /// LOC546298 /// LOC620559 /// LOC637606 /// LOC667592 /// Rps2	1.42119	0.000222526		n.s.
1451068_s_at	ribosomal protein S25	Rps25	1.43665	0.000492018		n.s.
1415876_a_at	ribosomal protein S26 /// similar to ribosomal protein S26	LOC100042812 /// LOC100047845 /// Rps26	1.55317	0.000933259		n.s.
1422268_a_at	ribosomal protein S6 kinase, polypeptide 2	Rps6kb2	2.75132	0.00171642		n.s.
1448498_at	ribosomal protein S6 kinase, polypeptide 4	Rps6ka4	1.99579	0.00333749		n.s.
1436760_a_at	ribosomal protein S8 /// predicted gene, EG629732 /// predicted gene, OTTMUSG00000000623 /// similar to ribosomal protein S8	EG629732 /// LOC100039036 /// LOC100040298 /// LOC100047156 /// LOC100048094 /// OTTMUSG00000000623 /// Rps8	1.41538	9.18513e-05		n.s.
1415879_a_at	ribosomal protein, large P2	Rplp2	1.54842	1.03888e-05		n.s.
1434239_at	ribosomal RNA processing 12 homolog (S. cerevisiae)	Rrp12	1.8009	0.000647394		n.s.
1417096_at	ribosomal RNA processing 15 homolog (S. cerevisiae)	Rrp15	1.62244	0.00211502		n.s.
1454161_s_at	RIKEN cDNA 0610007P14 gene	0610007P14Rik	3.18236	0.000368102		n.s.
1432532_at	RIKEN cDNA 0610025J13 gene	0610025J13Rik	4.76224	0.000766621		n.s.
1430761_at	RIKEN cDNA 0610039K10 gene	0610039K10Rik	0.13821	0.00666221		n.s.
1447870_x_at	RIKEN cDNA 1110002E22 gene	1110002E22Rik	0.0746496	0.00616857		n.s.
1459890_s_at	RIKEN cDNA 1110008P14 gene	1110008P14Rik	3.48374	0.000117066		n.s.
1415733_a_at	RIKEN cDNA 1110019J04 gene	1110019J04Rik	1.42295	0.00384165		n.s.
1429599_a_at	RIKEN cDNA 1110019K23 gene	1110019K23Rik	1.43977	0.0012416		n.s.
1456203_at	RIKEN cDNA 1110020A10 gene	1110020A10Rik	2.55752	0.00119795	1.31001	0.0247218
1416805_at	RIKEN cDNA 1110032E23 gene	1110032E23Rik	0.277004	0.000126812		n.s.
1451313_a_at	RIKEN cDNA 1110067D22 gene	1110067D22Rik	2.04124	0.00321979		n.s.
1437771_at	RIKEN cDNA 1110067I12 gene	1110067I12Rik	0.16124	0.00232761		n.s.
1455186_a_at	RIKEN cDNA 1190003J15 gene	1190003J15Rik	3.72653	0.00101621		n.s.
1428475_at	RIKEN cDNA 1190005P17 gene	1190005P17Rik	1.53732	0.00101123		n.s.
1460124_at	RIKEN cDNA 1190020J12 gene	1190020J12Rik	4.79232	0.00175275		n.s.
1433383_at	RIKEN cDNA 1500002K03 gene	1500002K03Rik	4.51606	0.0202663		n.s.
1441383_at	RIKEN cDNA 1500002O10 gene	1500002O10Rik	12.4766	0.000553434		n.s.
1429162_at	RIKEN cDNA 1500015A07 gene	1500015A07Rik	3.11577	0.00829703		n.s.
1433288_at	RIKEN cDNA 1520401O13 gene	1520401O13Rik	3.74663	0.0126248		n.s.
1428705_at	RIKEN cDNA 1700007K13 gene	1700007K13Rik	1.91009	9.6259e-05		n.s.
1438378_at	RIKEN cDNA 1700013G23 gene	1700013G23Rik	0.206587	0.00197331		n.s.
1456366_at	RIKEN cDNA 1700015F17 gene	1700015F17Rik	0.122713	0.0481613		n.s.
1460553_at	RIKEN cDNA 1700025K23 gene	1700025K23Rik	0.0969762	0.0232527		n.s.
1456959_at	RIKEN cDNA 1700034H15 gene	1700034H15Rik	3.95259	0.027099		n.s.
1429122_a_at	RIKEN cDNA 1700040I03 gene	1700040I03Rik	2.03278	0.000698604		n.s.
1432557_at	RIKEN cDNA 1700045I11 gene	1700045I11Rik	0.247017	0.000864977		n.s.
1438044_at	RIKEN cDNA 1700047M11 gene	1700047M11Rik	17.9384	0.000594292		n.s.
1441205_at	RIKEN cDNA 1700055N04 gene	1700055N04Rik	3.41255	0.0180042		n.s.
1459796_at	RIKEN cDNA 1700061E18 gene	1700061E18Rik	12.7816	0.0229589		n.s.
1429757_at	RIKEN cDNA 1700094C09 gene	1700094C09Rik	3.20314	0.0296664		n.s.
1430061_at	RIKEN cDNA 1700105P06 gene	1700105P06Rik	5.85234	0.00664625		n.s.
1430461_at	RIKEN cDNA 1700120E14 gene	1700120E14Rik	9.97053	0.0258941		n.s.
1443844_at	RIKEN cDNA 1700123J19 gene	1700123J19Rik	0.148677	0.0411935		n.s.
1457050_at	RIKEN cDNA 1700129O19 gene	1700129O19Rik	6.33344	0.0252178		n.s.
1444790_at	RIKEN cDNA 1810005K13 gene	1810005K13Rik	2.07239	0.00101945		n.s.
1429730_at	RIKEN cDNA 1810009N02 gene	1810009N02Rik	2.10958	0.00370658		n.s.
1436523_s_at	RIKEN cDNA 1810022K09 gene /// similar to RIKEN cDNA 1810022K09 gene	1810022K09Rik /// LOC100043594 /// LOC100047100	1.52396	0.0014529		n.s.
1449412_at	RIKEN cDNA 1810046J19 gene	1810046J19Rik	1.58345	0.00332303	1.13398	0.0286914
1442123_at	RIKEN cDNA 2010012P19 gene	2010012P19Rik	3.26726	0.0252385		n.s.
1449496_at	RIKEN cDNA 2010109I03 gene	2010109I03Rik	2.76403	0.00789292		n.s.
1452861_at	RIKEN cDNA 2010300C02 gene	2010300C02Rik	2.51089	0.0027594		n.s.
1428400_at	RIKEN cDNA 2200002K05 gene	2200002K05Rik	4.787	0.0475485		n.s.
1430637_at	RIKEN cDNA 2210016H18 gene	2210016H18Rik	0.150042	0.0023108		n.s.
1424968_at	RIKEN cDNA 2210023G05 gene	2210023G05Rik	5.69872	0.000202459		n.s.
1428562_at	RIKEN cDNA 2210403K04 gene	2210403K04Rik	1.45512	0.00154742		n.s.
1423519_at	RIKEN cDNA 2210412D01 gene	2210412D01Rik	2.6286	0.00316173		n.s.
1429637_at	RIKEN cDNA 2210419I08 gene	2210419I08Rik	0.25572	0.000120186		n.s.
1437145_s_at	RIKEN cDNA 2310002J15 gene	2310002J15Rik	3.41642	0.000715499		n.s.
1432420_a_at	RIKEN cDNA 2310002L09 gene	2310002L09Rik	0.139129	0.0237571		n.s.
1432107_at	RIKEN cDNA 2310010M20 gene	2310010M20Rik	0.212983	0.00684998		n.s.
1429274_at	RIKEN cDNA 2310010M24 gene	2310010M24Rik	1.90223	0.00149582		n.s.
1435111_at	RIKEN cDNA 2310011E23 gene	2310011E23Rik	2.43751	0.00463866		n.s.
1435572_at	RIKEN cDNA 2310014L17 gene	2310014L17Rik	2.75805	0.00233202		n.s.
1430036_at	RIKEN cDNA 2310015B20 gene	2310015B20Rik	0.100867	0.0313496		n.s.
1431714_at	RIKEN cDNA 2310015D24 gene	2310015D24Rik	0.269623	0.00309114		n.s.
1421031_a_at	RIKEN cDNA 2310016C08 gene	2310016C08Rik	7.56485	0.0209186		n.s.
1460344_at	RIKEN cDNA 2310033F14 gene	2310033F14Rik	0.327961	0.00222511		n.s.
1432975_at	RIKEN cDNA 2310038E17 gene	2310038E17Rik	11.4901	0.000170863		n.s.
1420551_at	RIKEN cDNA 2310039E09 gene	2310039E09Rik	0.16225	0.000264718		n.s.
1443575_at	RIKEN cDNA 2310040G24 gene	2310040G24Rik	0.126015	0.004677		n.s.
1423494_at	RIKEN cDNA 2310042E22 gene	2310042E22Rik	4.41591	0.000446964		n.s.
1452227_at	RIKEN cDNA 2310045A20 gene	2310045A20Rik	0.281047	0.00221364		n.s.
1453059_at	RIKEN cDNA 2310046A06 gene	2310046A06Rik	0.152671	0.00197933		n.s.
1454264_at	RIKEN cDNA 2310046K23 gene	2310046K23Rik	6.15237	0.0113924		n.s.
1428431_at	RIKEN cDNA 2310047A01 gene	2310047A01Rik	0.244189	0.000243802		n.s.
1435076_at	RIKEN cDNA 2310047D13 gene	2310047D13Rik	2.83401	0.00422838		n.s.
1417808_at	RIKEN cDNA 2310050C09 gene	2310050C09Rik	3.02254	0.00296076		n.s.
1451385_at	RIKEN cDNA 2310056P07 gene	2310056P07Rik	3.56264	0.000430078	2.06156	0.00526024
1442077_at	RIKEN cDNA 2310076G05 gene	2310076G05Rik	6.39991	0.0319708		n.s.
1441939_x_at	RIKEN cDNA 2410003I16 gene	2410003I16Rik	0.141033	0.00419868		n.s.
1429126_at	RIKEN cDNA 2600001M11 gene	2600001M11Rik	1.74269	0.00229		n.s.
1435871_at	RIKEN cDNA 2600009P04 gene	2600009P04Rik	7.29432	0.0223639	0.294797	n.s.
1432607_at	RIKEN cDNA 2610012C04 gene	2610012C04Rik	0.290072	0.00167797		n.s.
1419798_at	RIKEN cDNA 2610019E17 gene	2610019E17Rik	3.48146	0.00198809		n.s.
1454178_at	RIKEN cDNA 2610027F03 gene	2610027F03Rik	0.177114	0.00486984		n.s.
1428897_at	RIKEN cDNA 2610029I01 gene	2610029I01Rik	0.336305	0.00107266		n.s.
1435639_at	RIKEN cDNA 2610528A11 gene	2610528A11Rik	66.1275	0.00213416		n.s.
1450947_at	RIKEN cDNA 2610528J11 gene	2610528J11Rik	3.78872	0.00248181		n.s.
1455878_at	RIKEN cDNA 2700023E23 gene	2700023E23Rik	2.61105	0.00543371		n.s.
1433077_at	RIKEN cDNA 2700078F05 gene	2700078F05Rik	3.06996	0.0128887		n.s.
1431364_a_at	RIKEN cDNA 2810047C21 gene /// predicted gene, EG665577	2810047C21Rik /// EG665577	1.88099	0.0006267		n.s.
1419153_at	RIKEN cDNA 2810417H13 gene	2810417H13Rik	3.30479	0.00618498		n.s.
1439509_at	RIKEN cDNA 2900008C10 gene	2900008C10Rik	0.0727333	0.00822741		n.s.
1431482_at	RIKEN cDNA 2900012M01 gene	2900012M01Rik	0.131822	0.0130054		n.s.
1431703_at	RIKEN cDNA 2900027M19 gene	2900027M19Rik	4.26356	0.0260109		n.s.
1453226_at	RIKEN cDNA 3000004C01 gene	3000004C01Rik	3.16844	0.023057		n.s.
1457010_at	RIKEN cDNA 3010001F23 gene	3010001F23Rik	0.30132	0.00324443		n.s.
1454471_at	RIKEN cDNA 3110062G12 gene	3110062G12Rik	0.251981	0.00017746		n.s.
1416856_at	RIKEN cDNA 3230401D17 gene	3230401D17Rik	1.64224	0.00229679		n.s.
1428004_at	RIKEN cDNA 3300001G02 gene	3300001G02Rik	2.18845	0.000516785		n.s.
1428540_at	RIKEN cDNA 3321401G04 gene	3321401G04Rik	0.339191	0.000462181		n.s.
1450770_at	RIKEN cDNA 3632451O06 gene	3632451O06Rik	0.29624	0.00184146	0.595491	0.00431268
1460463_at	RIKEN cDNA 4632413I24 gene	4632413I24Rik	4.27873	0.000464469		n.s.
1427082_at	RIKEN cDNA 4632417N05 gene	4632417N05Rik	3.61972	2.61265e-05		n.s.
1434240_at	RIKEN cDNA 4632434I11 gene	4632434I11Rik	3.74493	0.000600795		n.s.
1457884_at	RIKEN cDNA 4732496C06 gene	4732496C06Rik	3.02134	0.0084297		n.s.
1430709_at	RIKEN cDNA 4833405L11 gene	4833405L11Rik	3.05727	0.00460282		n.s.
1430738_at	RIKEN cDNA 4833419K08 gene	4833419K08Rik	0.125592	0.0392565		n.s.
1438987_at	RIKEN cDNA 4921509E07 gene	4921509E07Rik	0.198873	0.00423961		n.s.
1453122_at	RIKEN cDNA 4921533L14 gene	4921533L14Rik	2.0123	0.00779578		n.s.
1455162_at	RIKEN cDNA 4922503N01 gene	4922503N01Rik	2.83132	0.00961695		n.s.
1454421_at	RIKEN cDNA 4930423D22 gene	4930423D22Rik	3.80901	0.0100009		n.s.
1432518_at	RIKEN cDNA 4930430J20 gene	4930430J20Rik	0.234978	0.00102785		n.s.
1431998_at	RIKEN cDNA 4930432L08 gene	4930432L08Rik	3.48487	0.0381928		n.s.
1433294_at	RIKEN cDNA 4930449I04 gene	4930449I04Rik	0.162046	0.00877349		n.s.
1439969_at	RIKEN cDNA 4930500O05 gene	4930500O05Rik	0.30615	0.00162404		n.s.
1429055_at	RIKEN cDNA 4930506M07 gene	4930506M07Rik	2.41733	0.00127828		n.s.
1430800_at	RIKEN cDNA 4930518F22 gene	4930518F22Rik	3.33959	0.0370629		n.s.
1453904_at	RIKEN cDNA 4930528G09 gene	4930528G09Rik	0.0300472	0.00161632		n.s.
1429824_at	RIKEN cDNA 4930550C14 gene	4930550C14Rik	0.21606	0.00210523		n.s.
1432783_at	RIKEN cDNA 4930556A17 gene	4930556A17Rik	3.19752	0.0349695		n.s.
1454177_at	RIKEN cDNA 4930597G03 gene	4930597G03Rik	3.00348	0.0229824	0.415658	n.s.
1433074_at	RIKEN cDNA 4931412I15 gene	4931412I15Rik	0.106222	0.0113106		n.s.
1435116_at	RIKEN cDNA 4933403G14 gene	4933403G14Rik	0.232406	0.00236247		n.s.
1428211_at	RIKEN cDNA 4933406E20 gene	4933406E20Rik	0.0826333	0.00240716		n.s.
1447711_x_at	RIKEN cDNA 4933412E12 gene	4933412E12Rik	0.18373	0.00859519		n.s.
1431461_at	RIKEN cDNA 4933417E11 gene	4933417E11Rik	0.101837	0.00777064		n.s.
1433189_at	RIKEN cDNA 4933433N18 gene	4933433N18Rik	0.0945135	0.000613671		n.s.
1433253_at	RIKEN cDNA 5033423K11 gene	5033423K11Rik	4.1831	0.0328555		n.s.
1430067_at	RIKEN cDNA 5430401F13 gene /// similar to M199.5	5430401F13Rik /// LOC625758	0.118231	0.00698987		n.s.
1453660_at	RIKEN cDNA 5430420F09 gene	5430420F09Rik	2.27929	0.0092392		n.s.
1431267_at	RIKEN cDNA 5430425J12 gene	5430425J12Rik	4.01463	0.00225247		n.s.
1431427_at	RIKEN cDNA 5430427M07 gene	5430427M07Rik	0.258873	0.00233827		n.s.
1453768_a_at	RIKEN cDNA 5430432M24 gene	5430432M24Rik	3.25427	0.00695831		n.s.
1431836_x_at	RIKEN cDNA 5430432N15 gene	5430432N15Rik	0.228695	0.000972582		n.s.
1430176_at	RIKEN cDNA 5430433E21 gene	5430433E21Rik	0.282523	0.00192888		n.s.
1429985_at	RIKEN cDNA 5430439G13 gene	5430439G13Rik	0.0964341	0.03006		n.s.
1432957_at	RIKEN cDNA 5730407O05 gene	5730407O05Rik	0.0868766	0.0191575		n.s.
1430308_at	RIKEN cDNA 5730409N16 gene	5730409N16Rik	0.0536735	0.0339037		n.s.
1454724_x_at	RIKEN cDNA 5730446C15 gene	5730446C15Rik	1.84817	1.03337e-05		n.s.
1454416_at	RIKEN cDNA 5730575I04 gene	5730575I04Rik	0.136539	0.00151107		n.s.
1438536_at	RIKEN cDNA 5830411N06 gene	5830411N06Rik	6.72242	0.0116079		n.s.
1452873_at	RIKEN cDNA 5830415F09 gene	5830415F09Rik	3.03541	0.0115049		n.s.
1453658_at	RIKEN cDNA 5830477G23 gene	5830477G23Rik	2.62005	0.00161796		n.s.
1426937_at	RIKEN cDNA 6330406I15 gene	6330406I15Rik	0.191797	6.84785e-06		n.s.
1439971_at	RIKEN cDNA 6330439K17 gene	6330439K17Rik	0.360105	0.0031878		n.s.
1457254_x_at	RIKEN cDNA 6330442E10 gene	6330442E10Rik	7.99175	0.0158689		n.s.
1460555_at	RIKEN cDNA 6330500D04 gene	6330500D04Rik	0.234133	0.00039339		n.s.
1460624_at	RIKEN cDNA 6330564D18 gene	6330564D18Rik	2.97046	4.95974e-05		n.s.
1454644_at	RIKEN cDNA 6330569M22 gene	6330569M22Rik	2.23466	0.00218938		n.s.
1452073_at	RIKEN cDNA 6720460F02 gene	6720460F02Rik	2.95279	0.000751047	0.576537	0.0242068
1433101_at	RIKEN cDNA 9030419F21 gene	9030419F21Rik	1.97088	0.0011695		n.s.
1430201_at	RIKEN cDNA 9130017K11 gene	9130017K11Rik	6.02059	0.00191817		n.s.
1443159_at	RIKEN cDNA 9130221J17 gene	9130221J17Rik	3.85354	0.010725		n.s.
1439038_at	RIKEN cDNA 9130227C08Rik gene	9130227C08Rik	0.355958	0.00314137		n.s.
1437980_at	RIKEN cDNA 9130230N09 gene	9130230N09Rik	1.78541	0.000593391		n.s.
1430949_at	RIKEN cDNA 9130231A04 gene	9130231A04Rik	4.52243	0.0301346		n.s.
1445271_at	RIKEN cDNA 9230105E10 gene	9230105E10Rik	0.193118	0.000296958		n.s.
1458490_at	RIKEN cDNA 9230116N13 gene	9230116N13Rik	4.12452	0.0494373		n.s.
1427957_at	RIKEN cDNA 9530008L14 gene	9530008L14Rik	5.10653	0.0015957		n.s.
1441179_at	RIKEN cDNA 9530020O07 gene	9530020O07Rik	3.0492	0.00371146		n.s.
1429792_at	RIKEN cDNA 9530048O09 gene	9530048O09Rik	4.1607	0.00300907		n.s.
1457523_at	RIKEN cDNA 9530056K15 gene	9530056K15Rik	6.46125	0.0473753		n.s.
1441909_s_at	RIKEN cDNA 9530066K23 gene	9530066K23Rik	3.23795	0.000354831		n.s.
1433801_at	RIKEN cDNA 9930012K11 gene	9930012K11Rik	2.6412	0.00120861		n.s.
1438337_x_at	RIKEN cDNA 9930032O22 gene	9930032O22Rik	2.98831	0.00801772		n.s.
1435695_a_at	RIKEN cDNA A030007L17 gene	A030007L17Rik	2.40342	0.00351109		n.s.
1448952_at	RIKEN cDNA A030009H04 gene	A030009H04Rik	2.21686	0.00416778		n.s.
1460479_at	RIKEN cDNA A330094K24 gene	A330094K24Rik	0.196975	0.00302309		n.s.
1435036_at	RIKEN cDNA A530050D06 gene	A530050D06Rik	2.41215	0.00319967	1.80362	0.00722259
1453792_at	RIKEN cDNA A930003G23 gene	A930003G23Rik	3.57117	0.0155894		n.s.
1432222_at	RIKEN cDNA A930015G24 gene	A930015G24Rik	3.62847	0.0365663		n.s.
1445569_at	RIKEN cDNA A930018M24 gene	A930018M24Rik	0.119945	0.0124651		n.s.
1434059_at	RIKEN cDNA B230312A22 gene	B230312A22Rik	2.13521	0.00930773		n.s.
1431149_at	RIKEN cDNA B430105A11 gene	B430105A11Rik	0.235902	0.00293355		n.s.
1434828_at	RIKEN cDNA B430201A12 gene	B430201A12Rik	0.369981	0.000255481		n.s.
1453907_at	RIKEN cDNA C030041B07 gene	C030041B07Rik	1.72751	0.00113083		n.s.
1429097_at	RIKEN cDNA C030044C12 gene	C030044C12Rik	0.230832	0.000287629		n.s.
1445890_at	RIKEN cDNA C230079E05 gene	C230079E05Rik	5.94252	7.6032e-05	0.137302	0.0438914
1457656_s_at	RIKEN cDNA C230085N15 gene	C230085N15Rik	0.133963	0.041514		n.s.
1433988_s_at	RIKEN cDNA C230098O21 gene	C230098O21Rik	1.94995	0.00268363		n.s.
1440887_at	RIKEN cDNA C330005M16 gene	C330005M16Rik	6.38026	0.010071		n.s.
1457878_at	RIKEN cDNA C430042M11 gene	C430042M11Rik	4.69791	0.00752119		n.s.
1435691_at	RIKEN cDNA C630028N24 gene	C630028N24Rik	0.358046	0.00301854		n.s.
1425222_x_at	RIKEN cDNA D630002G06 gene	D630002G06Rik	0.126267	0.00784507		n.s.
1435570_s_at	RIKEN cDNA D630029K05 gene	D630029K05Rik	2.42619	0.00983664		n.s.
1441355_at	RIKEN cDNA E030047P09 gene	E030047P09Rik	5.0177	0.0340411		n.s.
1444965_at	RIKEN cDNA E130002L11 gene	E130002L11Rik	9.13067	0.0101687		n.s.
1433673_at	RIKEN cDNA E130309D14 gene	E130309D14Rik	4.92201	0.00992809		n.s.
1449056_at	RIKEN cDNA E330009J07 gene	E330009J07Rik	2.93139	0.00956248		n.s.
1454963_at	RIKEN cDNA E430028B21 gene	E430028B21Rik	4.19734	0.000522296		n.s.
1434263_at	RIKEN cDNA F630110N24 gene	F630110N24Rik	0.18433	0.00198153		n.s.
1459580_at	RIKEN cDNA G630055G22 gene	G630055G22Rik	6.69188	0.00251925		n.s.
1459877_x_at	Ring finger protein 185	Rnf185	1.43831	0.00280291		n.s.
1441793_at	Ring finger protein 39	Rnf39	2.76013	0.00477712		n.s.
1456491_at	RNA binding motif protein 24	Rbm24	0.132397	0.0329338		n.s.
1436937_at	RNA binding motif, single stranded interacting protein	Rbms3	0.225467	0.00713725		n.s.
1452899_at	RNA imprinted and accumulated in nucleus	Rian	0.101969	0.00823556		n.s.
1437784_at	runt-related transcription factor 1; translocated to, 1 (cyclin D-related)	Runx1t1	0.255439	0.0030985		n.s.
1449166_at	S100 calcium binding protein A14	S100a14	2.03099	0.000744799		n.s.
1419394_s_at	S100 calcium binding protein A8 (calgranulin A)	S100a8	159.669	0.000304061		n.s.
1448756_at	S100 calcium binding protein A9 (calgranulin B)	S100a9	98.7129	0.000809669	4.25449	0.0400136
1436867_at	sarcalumenin	Srl	0.110116	0.0152095		n.s.
1436678_at	sarcoglycan, beta (dystrophin-associated glycoprotein)	Sgcb	0.37993	0.000834248		n.s.
1450805_at	sarcoglycan, delta (dystrophin-associated glycoprotein)	Sgcd	0.176298	0.00110637		n.s.
1420688_a_at	sarcoglycan, epsilon	Sgce	0.2703	0.000890001		n.s.
1437523_s_at	sarcoglycan, gamma (dystrophin-associated glycoprotein)	Sgcg	0.128954	0.0273586		n.s.
1417644_at	sarcospan	Sspn	0.218768	0.00442435		n.s.
1427020_at	scavenger receptor class A, member 3	Scara3	0.301233	3.88627e-05		n.s.
1458458_at	schlafen 5	Slfn5	0.154587	0.00448243		n.s.
1424530_at	SEC14-like 2 (S. cerevisiae)	Sec14l2	2.32013	6.17701e-06		n.s.
1416059_at	SEC23B (S. cerevisiae) /// similar to SEC23B	LOC100048726 /// Sec23b	1.91197	9.07688e-05		n.s.
1416189_a_at	Sec61 alpha 1 subunit (S. cerevisiae)	Sec61a1	1.43916	0.00218896		n.s.
1419819_s_at	SEC63-like (S. cerevisiae)	Sec63	1.9033	0.00217299		n.s.
1448201_at	secreted frizzled-related protein 2	Sfrp2	0.0657609	0.0473355		n.s.
1451031_at	secreted frizzled-related protein 4	Sfrp4	0.106783	0.0143627		n.s.
1420562_at	secreted Ly6/Plaur domain containing 1	Slurp1	4.38959	0.000186286		n.s.
1449254_at	secreted phosphoprotein 1	Spp1	0.213204	0.000119419		n.s.
1448377_at	secretory leukocyte peptidase inhibitor	Slpi	24.889	0.0333919		n.s.
1448415_a_at	sema domain, immunoglobulin domain (Ig), short basic domain, secreted, (semaphorin) 3B	Sema3b	0.228945	0.00454013		n.s.
1429459_at	sema domain, immunoglobulin domain (Ig), short basic domain, secreted, (semaphorin) 3D	Sema3d	0.148053	0.0337499		n.s.
1453148_at	sema domain, immunoglobulin domain (Ig), short basic domain, secreted, (semaphorin) 3D /// hypothetical protein LOC100044160	LOC100044160 /// Sema3d	0.130956	0.0300944		n.s.
1455678_at	sema domain, immunoglobulin domain (Ig), transmembrane domain (TM) and short cytoplasmic domain, (semaphorin) 4B	Sema4b	1.43768	0.00293455		n.s.
1450809_at	seminal vesicle antigen-like 2	Sval2	7.80251	0.0411099		n.s.
1422776_at	serine (or cysteine) peptdiase inhibitor, clade B, member 8	Serpinb8	1.93586	0.000135339		n.s.
1449451_at	serine (or cysteine) peptidase inhibitor, clade B (ovalbumin), member 11	Serpinb11	3.27113	0.00307565	0.460226	0.000820155
1429297_at	serine (or cysteine) peptidase inhibitor, clade B (ovalbumin), member 12	Serpinb12	33.6291	0.00477083		n.s.
1437517_x_at	serine (or cysteine) peptidase inhibitor, clade B (ovalbumin), member 3A	Serpinb3a	111.97	6.45408e-05		n.s.
1419082_at	serine (or cysteine) peptidase inhibitor, clade B, member 2	Serpinb2	3.24045	0.00527735		n.s.
1422940_x_at	serine (or cysteine) peptidase inhibitor, clade B, member 3C /// serine (or cysteine) peptidase inhibitor, clade B (ovalbumin), member 3B	Serpinb3b /// Serpinb3c	26.9192	0.00170364		n.s.
1451594_s_at	serine (or cysteine) peptidase inhibitor, clade B, member 6c	Serpinb6c	9.89497	0.0128279		n.s.
1422601_at	serine (or cysteine) peptidase inhibitor, clade B, member 9	Serpinb9	0.356526	0.00120554		n.s.
1416168_at	serine (or cysteine) peptidase inhibitor, clade F, member 1	Serpinf1	0.227107	0.000188714		n.s.
1416625_at	serine (or cysteine) peptidase inhibitor, clade G, member 1	Serping1	0.284925	0.00332106		n.s.
1434382_at	serine incorporator 2 /// hypothetical protein LOC100044221	LOC100044221 /// Serinc2	4.12329	0.00129685		n.s.
1422690_at	serine palmitoyltransferase, long chain base subunit 1	Sptlc1	2.43034	0.00490034		n.s.
1453503_at	serine peptidase inhibitor, Kazal type 11	Spink12	48.4308	0.0184522		n.s.
1430567_at	serine peptidase inhibitor, Kazal type 5	Spink5	1.69487	0.003977		n.s.
1447806_s_at	serine/arginine-rich protein specific kinase 3	Srpk3	0.16518	0.00306526		n.s.
1437190_at	serine/threonine/tyrosine kinase 1	Styk1	3.01604	0.00965807		n.s.
1418739_at	serum/glucocorticoid regulated kinase 2	Sgk2	4.52975	0.000196206		n.s.
1426257_a_at	seryl-aminoacyl-tRNA synthetase	Sars	1.89931	5.37405e-05		n.s.
1450203_at	SET and MYND domain containing 1	Smyd1	0.119125	0.00715107		n.s.
1453377_at	SH2 domain containing 4A	Sh2d4a	2.15866	0.00414239		n.s.
1458087_at	SH3 and cysteine rich domain 3	Stac3	0.209445	0.00379754		n.s.
1457118_at	SHC (Src homology 2 domain containing) family, member 4	Shc4	0.327303	0.00186733	0.466624	0.0155675
1416299_at	Shc SH2-domain binding protein 1	Shcbp1	3.52451	0.0344803		n.s.
1438426_at	shisa homolog 4 (Xenopus laevis)	Shisa4	0.129586	0.0068175		n.s.
1422307_at	Signal peptide peptidase 3	Sppl3	1.84817	0.00203356		n.s.
1422103_a_at	signal transducer and activator of transcription 5B	Stat5b	0.375325	0.00316988		n.s.
1424148_a_at	signal transducing adaptor family member 2	Stap2	2.10763	0.00815381		n.s.
1454666_at	similar to BKLF	LOC100046855	1.75974	0.000519748		n.s.
1432363_at	similar to mucin 2 precursor	LOC100041434	2.83539	0.00353586		n.s.
1422315_x_at	similar to phosphorylase kinase, gamma-subunit	LOC100047682	0.108464	0.0204937		n.s.
1454752_at	similar to RNA binding motif protein 24 /// RNA binding motif protein 24	LOC380843 /// Rbm24	0.115339	0.0106726		n.s.
1427277_at	sine oculis-related homeobox 1 homolog (Drosophila)	Six1	0.14462	0.00827314		n.s.
1451532_s_at	six transmembrane epithelial antigen of the prostate 1	Steap1	5.5252	0.0351003		n.s.
1425294_at	SLAM family member 8	Slamf8	0.101983	0.0169157		n.s.
1448543_at	slowmo homolog 2 (Drosophila)	Slmo2	1.52053	0.000435737		n.s.
1418095_at	small muscle protein, X-linked	Smpx	0.106548	0.0344978		n.s.
1428672_at	small nuclear ribonucleoprotein polypeptide F	Snrpf	1.90401	0.000491919		n.s.
1439399_a_at	small nucleolar RNA host gene (non-protein coding) 1	Snhg1	1.69339	0.00312158		n.s.
1433789_at	small nucleolar RNA host gene (non-protein coding) 3	Snhg3	2.84785	0.00729015		n.s.
1427785_x_at	small optic lobes homolog (Drosophila)	Solh	3.57708	0.000851809		n.s.
1422672_at	small proline-rich protein 1B	Sprr1b	180.844	6.31461e-05		n.s.
1439016_x_at	small proline-rich protein 2A	Sprr2a	28.9231	0.000155644		n.s.
1437258_at	small proline-rich protein 2A /// similar to ribosomal protein L21	LOC100042999 /// Sprr2a	20.5441	0.000339196		n.s.
1420771_at	small proline-rich protein 2D	Sprr2d	636.143	0.00160379		n.s.
1422240_s_at	small proline-rich protein 2H	Sprr2h	190.915	0.00996494		n.s.
1422425_at	small proline-rich protein 2K	Sprr2k	7.03237	0.00773464		n.s.
1455794_at	smoothelin-like 2	Smtnl2	0.113678	0.0165867		n.s.
1423129_at	soc-2 (suppressor of clear) homolog (C. elegans)	Shoc2	1.51253	0.000975326		n.s.
1418475_at	sodium channel, nonvoltage-gated 1 beta	Scnn1b	1.9292	0.00391597		n.s.
1419079_at	sodium channel, nonvoltage-gated 1 gamma	Scnn1g	4.85998	0.00575778		n.s.
1425088_at	sodium channel, nonvoltage-gated, type I, alpha	Scnn1a	2.5268	0.00760385		n.s.
1434008_at	sodium channel, type IV, beta	Scn4b	0.169044	0.00336015		n.s.
1418738_at	sodium channel, voltage-gated, type I, beta	Scn1b	0.185379	0.00357394		n.s.
1450557_at	sodium channel, voltage-gated, type IV, alpha	Scn4a	0.139758	0.00873145		n.s.
1428776_at	solute carrier family 10 (sodium/bile acid cotransporter family), member 6	Slc10a6	3.13131	0.000413966		n.s.
1426441_at	solute carrier family 11 (proton-coupled divalent metal ion transporters), member 2	Slc11a2	3.00759	0.000203977		n.s.
1435936_at	solute carrier family 13 (sodium-dependent citrate transporter), member 5	Slc13a5	5.06397	0.0397489		n.s.
1419343_at	solute carrier family 15 (oligopeptide transporter), member 1	Slc15a1	4.01672	0.00205662		n.s.
1417902_at	solute carrier family 19 (thiamine transporter), member 2	Slc19a2	2.52387	0.000327167		n.s.
1448568_a_at	solute carrier family 20, member 1	Slc20a1	1.53158	0.00142463		n.s.
1444312_at	solute carrier family 22 (organic anion/cation transporter), member 15	Slc22a15	1.51531	0.0038578		n.s.
1453004_at	solute carrier family 22, member 23	Slc22a23	3.51385	0.000248945		n.s.
1449481_at	solute carrier family 25 (mitochondrial carrier, adenine nucleotide translocator), member 13	Slc25a13	3.12709	4.60072e-05		n.s.
1423772_x_at	solute carrier family 25 (mitochondrial carrier, adenine nucleotide translocator), member 5	Slc25a5	1.84891	0.000743875		n.s.
1438546_x_at	solute carrier family 25 (mitochondrial carrier, adenine nucleotide translocator), member 5 /// predicted gene, EG433923 /// predicted gene, EG623402 /// similar to ADP/ATP translocase 2 (Adenine nucleotide translocator 2) (ANT 2) (ADP,ATP carrier protein 2) (Solute carrier family 25 member 5) /// similar to hCG28692	EG433923 /// EG623402 /// LOC630624 /// LOC667030 /// Slc25a5	2.34543	0.00374881		n.s.
1430542_a_at	solute carrier family 25 (mitochondrial carrier, adenine nucleotide translocator), member 5 /// predicted gene, EG433923 /// similar to hCG28692	EG433923 /// LOC667030 /// Slc25a5	2.36162	0.00242701		n.s.
1438922_x_at	solute carrier family 25 (mitochondrial carrier, adenine nucleotide translocator), member 5 /// similar to SLC25A5 protein /// similar to ADP/ATP translocase 2 (Adenine nucleotide translocator 2) (ANT 2) (ADP,ATP carrier protein 2) (Solute carrier family 25 member 5)	LOC383528 /// LOC630624 /// Slc25a5	1.6741	0.00287164		n.s.
1421145_at	solute carrier family 26 (sulfate transporter), member 2	Slc26a2	1.88341	0.00159936		n.s.
1424441_at	solute carrier family 27 (fatty acid transporter), member 4	Slc27a4	3.4264	0.000527749		n.s.
1419571_at	solute carrier family 28 (sodium-coupled nucleoside transporter), member 3	Slc28a3	10.3134	0.0116434		n.s.
1436164_at	solute carrier family 30 (zinc transporter), member 1	Slc30a1	2.24822	0.00340638		n.s.
1456457_at	Solute carrier family 32 (GABA vesicular transporter), member 1	Slc32a1	3.23654	0.033243		n.s.
1416854_at	solute carrier family 34 (sodium phosphate), member 2	Slc34a2	9.42867	0.000442919		n.s.
1448769_at	solute carrier family 35, member B1	Slc35b1	1.6505	0.00118155		n.s.
1429154_at	solute carrier family 35, member F2 /// similar to Solute carrier family 35, member F2	LOC100048307 /// Slc35f2	6.37634	0.00365172		n.s.
1452492_a_at	solute carrier family 37 (glycerol-3-phosphate transporter), member 2	Slc37a2	7.48175	0.00997238		n.s.
1448889_at	solute carrier family 38, member 4	Slc38a4	0.128966	0.00306869		n.s.
1443163_at	solute carrier family 39 (zinc transporter), member 2	Slc39a2	5.98556	0.000860174		n.s.
1421225_a_at	solute carrier family 4 (anion exchanger), member 4	Slc4a4	0.212427	0.00185109		n.s.
1425606_at	solute carrier family 5 (iodide transporter), member 8	Slc5a8	5.57302	0.00945606		n.s.
1419057_at	solute carrier family 5 (sodium/glucose cotransporter), member 1	Slc5a1	11.9731	0.000228576		n.s.
1439494_at	solute carrier family 5 (sodium/glucose cotransporter), member 9	Slc5a9	10.4339	8.62296e-05		n.s.
1428595_at	solute carrier family 6 (neurotransmitter transporter), member 19	Slc6a19	3.16849	0.00157447		n.s.
1427221_at	solute carrier family 6 (neurotransmitter transporter), member 20A	Slc6a20a	3.95556	0.00163635		n.s.
1454991_at	solute carrier family 7 (cationic amino acid transporter, y+ system), member 1	Slc7a1	2.94889	0.000555963		n.s.
1421093_at	solute carrier family 7 (cationic amino acid transporter, y+ system), member 10	Slc7a10	0.13925	0.00930212		n.s.
1420413_at	solute carrier family 7 (cationic amino acid transporter, y+ system), member 11	Slc7a11	134.614	0.0100166		n.s.
1418326_at	solute carrier family 7 (cationic amino acid transporter, y+ system), member 5 /// similar to solute carrier family 7 (cationic amino acid transporter, y+ system), member 5	LOC100047619 /// Slc7a5	3.19	0.00803758		n.s.
1448783_at	solute carrier family 7 (cationic amino acid transporter, y+ system), member 9	Slc7a9	0.127478	0.0482087		n.s.
1438115_a_at	solute carrier family 9 (sodium/hydrogen exchanger), member 3 regulator 1	Slc9a3r1	2.70511	0.00306031		n.s.
1449203_at	solute carrier organic anion transporter family, member 1a5	Slco1a5	5.37288	0.0449786		n.s.
1433933_s_at	solute carrier organic anion transporter family, member 2b1	Slco2b1	0.278624	0.00184063		n.s.
1419329_at	sorbin and SH3 domain containing 3	Sorbs3	0.270932	0.000334555		n.s.
1452269_at	spectrin beta 3	Spnb3	2.28078	0.00139037		n.s.
1451886_at	SPEG complex locus	Speg	0.131014	0.0254911		n.s.
1426411_a_at	spermatid perinuclear RNA binding protein /// RIKEN cDNA C230082I21 gene	C230082I21Rik /// Strbp	1.48083	0.00230818		n.s.
1430742_a_at	spermatogenesis associated 16	Spata16	0.173219	0.00579697		n.s.
1430318_at	spermidine/spermine N1-acetyl transferase 2	Sat2	0.36723	0.00124767		n.s.
1424268_at	spermine oxidase	Smox	4.12354	0.0240438		n.s.
1448621_a_at	sphingomyelin phosphodiesterase 1, acid lysosomal	Smpd1	3.87757	0.000844327		n.s.
1438665_at	sphingomyelin phosphodiesterase 3, neutral	Smpd3	4.2503	0.0048168		n.s.
1416635_at	sphingomyelin phosphodiesterase, acid-like 3A	Smpdl3a	2.78864	0.00068657		n.s.
1417300_at	sphingomyelin phosphodiesterase, acid-like 3B	Smpdl3b	3.31554	0.00211238		n.s.
1457867_at	sphingosine-1-phosphate phosphotase 2	Sgpp2	15.6164	9.05993e-05		n.s.
1423571_at	sphingosine-1-phosphate receptor 1	S1pr1	0.350293	0.00235011		n.s.
1451601_a_at	spinster homolog 2 (Drosophila)	Spns2	2.50304	0.00947931		n.s.
1417891_at	splA/ryanodine receptor domain and SOCS box containing 3	Spsb3	1.70335	0.00351667		n.s.
1438073_at	sprouty homolog 3 (Drosophila)	Spry3	4.92263	0.0292761		n.s.
1415993_at	squalene epoxidase	Sqle	4.71586	0.00109244		n.s.
1449287_at	src-related kinase lacking C-terminal regulatory tyrosine and N-terminal myristylation sites	Srms	5.14176	0.00649791		n.s.
1416564_at	SRY-box containing gene 7	Sox7	5.50889	1.13625e-06		n.s.
1450406_a_at	ST3 beta-galactoside alpha-2,3-sialyltransferase 3	St3gal3	0.306084	0.000385735		n.s.
1419186_a_at	ST8 alpha-N-acetyl-neuraminide alpha-2,8-sialyltransferase 4	St8sia4	0.399586	0.000663926		n.s.
1455011_at	StAR-related lipid transfer (START) domain containing 4	Stard4	2.98462	0.00086623		n.s.
1423468_at	STEAP family member 3	Steap3	0.180424	0.00485263		n.s.
1415822_at	stearoyl-Coenzyme A desaturase 2	Scd2	2.28819	0.00224135		n.s.
1423366_at	stearoyl-coenzyme A desaturase 3	Scd3	0.110634	0.0316547		n.s.
1419709_at	stefin A1 /// stefin A3	Stfa1 /// Stfa3	34.9081	4.93401e-05		n.s.
1435761_at	stefin A1 /// stefin A3 /// cDNA sequence BC100530	BC100530 /// Stfa1 /// Stfa3	120.431	1.86771e-06		n.s.
1442339_at	stefin A2 like 1	Stfa2l1	217.448	0.0117826		n.s.
1426744_at	sterol regulatory element binding factor 2	Srebf2	2.70806	3.4978e-05		n.s.
1423078_a_at	sterol-C4-methyl oxidase-like	Sc4mol	3.88307	0.000623417		n.s.
1451457_at	sterol-C5-desaturase (fungal ERG3, delta-5-desaturase) homolog (S. cerevisae)	Sc5d	2.41278	0.00418023	1.90431	0.00302971
1441036_at	stomatin (Epb7.2)-like 3	Stoml3	0.14457	0.00329923	0.583959	0.0488736
1455022_at	striatin, calmodulin binding protein	Strn	2.04948	0.00342236		n.s.
1423956_at	stromal membrane-associated protein 1 /// similar to SMAP1	LOC100046746 /// Smap1	1.67777	5.5392e-05		n.s.
1422693_a_at	SUB1 homolog (S. cerevisiae)	Sub1	1.49703	6.1639e-05		n.s.
1417335_at	sulfotransferase family, cytosolic, 2B, member 1	Sult2b1	6.69133	0.000164781		n.s.
1417633_at	superoxide dismutase 3, extracellular	Sod3	0.172827	0.00122678		n.s.
1456363_at	Suppression of tumorigenicity 7-like	St7l	2.92908	0.00520074		n.s.
1422979_at	suppressor of variegation 3-9 homolog 2 (Drosophila)	Suv39h2	1.5193	0.00223168		n.s.
1427919_at	sushi-repeat-containing protein, X-linked 2	Srpx2	0.241086	0.00685637		n.s.
1449206_at	synaptophysin-like 2	Sypl2	0.0735	0.000568218		n.s.
1452879_at	synaptopodin 2	Synpo2	0.166992	0.00983503		n.s.
1447657_s_at	synaptopodin 2-like	Synpo2l	0.127465	0.00336265		n.s.
1450347_at	synaptotagmin X	Syt10	0.174823	0.00829532		n.s.
1417011_at	syndecan 2	Sdc2	0.36999	0.001202		n.s.
1424090_at	syndecan binding protein (syntenin) 2	Sdcbp2	4.04232	0.000956527		n.s.
1453228_at	syntaxin 11	Stx11	2.12502	0.00410094		n.s.
1425290_at	syntaxin 19	Stx19	3.81609	0.00534861		n.s.
1417788_at	synuclein, gamma	Sncg	0.207792	0.0020226		n.s.
1435700_at	talin 2	Tln2	0.126096	0.00579761		n.s.
1438952_x_at	TAR (HIV) RNA binding protein 2	Tarbp2	1.55565	0.000464685		n.s.
1451117_a_at	target of myb1-like 1 (chicken)	Tom1l1	2.54203	6.05551e-05		n.s.
1425659_at	target of myb1-like 2 (chicken)	Tom1l2	1.92887	0.003138		n.s.
1418951_at	taxilin beta	Txlnb	0.144407	0.0490592		n.s.
1418755_at	T-box 15	Tbx15	0.175535	0.00238414		n.s.
1452264_at	tensin like C1 domain-containing phosphatase	Tenc1	0.35515	0.000636673		n.s.
1425068_a_at	testis expressed gene 264	Tex264	2.0528	0.00491804		n.s.
1455807_at	testis-specific protein, Y-encoded-like 5	Tspyl5	0.320011	0.00106215		n.s.
1418956_at	testis-specific serine kinase 6	Tssk6	5.24469	0.0246706	0.282349	n.s.
1418398_a_at	tetraspanin 32	Tspan32	0.146185	0.00433223		n.s.
1424649_a_at	tetraspanin 8	Tspan8	0.102123	0.0139049		n.s.
1457149_at	tetratricopeptide repeat domain 22	Ttc22	4.65483	0.000769507		n.s.
1453801_at	thioesterase superfamily member 5	Them5	5.83193	0.000148066		n.s.
1416119_at	thioredoxin 1	Txn1	1.62747	0.00376143		n.s.
1427050_at	thioredoxin domain containing 16	Txndc16	0.270208	0.00191033		n.s.
1424512_a_at	thioredoxin domain containing 9	Txndc9	1.91543	0.00084177		n.s.
1449367_at	three prime repair exonuclease 2	Trex2	20.5314	0.00621338		n.s.
1460323_at	threonyl-tRNA synthetase	Tars	1.60537	0.000156454		n.s.
1416623_at	thrombospondin 3	Thbs3	0.227577	0.00761303		n.s.
1450004_at	thymic stromal lymphopoietin	Tslp	0.0891134	0.00798988		n.s.
1424991_s_at	thymidylate synthase /// thymidylate synthase, pseudogene	Tyms /// Tyms-ps	2.15876	0.00420148		n.s.
1416790_a_at	thymine DNA glycosylase /// predicted gene, EG545124 /// similar to T:G mismatch-specific thymine-DNA glycosylase TDGb	EG545124 /// LOC624784 /// Tdg	1.89271	5.54886e-05		n.s.
1423898_a_at	thyroid hormone receptor interactor 12	Trip12	1.52599	0.000449733		n.s.
1429295_s_at	thyroid hormone receptor interactor 13	Trip13	2.57019	0.0091765		n.s.
1460287_at	tissue inhibitor of metalloproteinase 2	Timp2	0.360229	0.00268724		n.s.
1427284_a_at	tocopherol (alpha) transfer protein	Ttpa	3.75465	0.00310829		n.s.
1450242_at	toll-like receptor 5	Tlr5	0.171367	0.00314153		n.s.
1425161_a_at	TraB domain containing	Trabd	2.04265	0.00152572		n.s.
1424634_at	transcription elongation factor A (SII)-like 1	Tceal1	0.281124	0.000186749		n.s.
1421078_at	transcription factor 23	Tcf23	74.4282	3.1261e-05		n.s.
1424053_a_at	transcription factor 25 (basic helix-loop-helix)	Tcf25	1.47917	0.0024128		n.s.
1421996_at	transcription factor AP-2, alpha	Tcfap2a	2.00497	0.000261703		n.s.
1423176_at	transducer of ErbB-2.1	Tob1	1.70544	0.00234482	1.4789	0.0368163
1448727_at	transducin-like enhancer of split 6, homolog of Drosophila E(spl)	Tle6	3.56164	0.000247417		n.s.
1452661_at	transferrin receptor	Tfrc	1.59029	0.00229753		n.s.
1452648_at	transforming growth factor beta regulated gene 1	Tbrg1	1.60898	0.00263101		n.s.
1442793_s_at	transforming growth factor beta regulated gene 4 /// similar to Transforming growth factor beta regulated gene 4	LOC100046166 /// Tbrg4	2.00936	0.00286333		n.s.
1450923_at	transforming growth factor, beta 2	Tgfb2	0.232886	0.00461864		n.s.
1429590_at	transforming, acidic coiled-coil containing protein 1	Tacc1	0.38021	0.000130013		n.s.
1451416_a_at	transglutaminase 1, K polypeptide	Tgm1	4.78506	0.00723771		n.s.
1437277_x_at	transglutaminase 2, C polypeptide	Tgm2	0.20018	0.00311654		n.s.
1421355_at	transglutaminase 3, E polypeptide	Tgm3	16.825	0.0183853		n.s.
1430142_at	transglutaminase 5	Tgm5	3.3184	0.00547089		n.s.
1435549_at	transient receptor potential cation channel, subfamily M, member 4	Trpm4	1.43631	0.0027718		n.s.
1417499_at	translocase of inner mitochondrial membrane 13 homolog (yeast) /// translocase of inner mitochondrial membrane 10 homolog (yeast)	Timm10 /// Timm13	1.50082	0.000144799		n.s.
1416345_at	translocase of inner mitochondrial membrane 8 homolog a1 (yeast) /// similar to small zinc finger-like protein	LOC100039343 /// LOC100045062 /// Timm8a1	1.84964	0.000769033		n.s.
1426676_s_at	translocase of outer mitochondrial membrane 70 homolog A (yeast)	Tomm70a	1.60437	3.7142e-05		n.s.
1460684_at	transmembrane 7 superfamily member 2	Tm7sf2	3.45123	0.00398621		n.s.
1455353_at	transmembrane and coiled coil domains 1	Tmcc1	1.63003	0.00215691		n.s.
1419498_at	transmembrane and immunoglobulin domain containing 1	Tmigd1	4.55752	0.0034785		n.s.
1424574_at	transmembrane emp24 protein transport domain containing 5 /// similar to Transmembrane emp24 protein transport domain containing 5	LOC100046567 /// Tmed5	1.76485	0.00238206	1.61193	0.00228074
1441981_at	transmembrane protease, serine 11f	Tmprss11f	2.42736	0.00412998		n.s.
1427477_at	transmembrane protease, serine 13	Tmprss13	2.45012	0.00873194		n.s.
1426302_at	transmembrane protease, serine 4	Tmprss4	4.86977	0.00051758		n.s.
1449533_at	transmembrane protein 100	Tmem100	0.145953	0.000730853		n.s.
1433615_at	transmembrane protein 117	Tmem117	0.336039	0.00142376		n.s.
1434094_at	transmembrane protein 125	Tmem125	6.03916	0.000342325	1.91089	0.0475993
1436556_at	transmembrane protein 139	Tmem139	2.75148	0.00372638		n.s.
1424354_at	transmembrane protein 140	Tmem140	0.307027	0.000214061		n.s.
1428447_at	transmembrane protein 14A	Tmem14a	0.283802	0.000321593		n.s.
1415741_at	transmembrane protein 165	Tmem165	2.11809	0.00277599		n.s.
1427059_at	transmembrane protein 184b	Tmem184b	0.375195	0.00161091		n.s.
1416261_at	transmembrane protein 19	Tmem19	1.65666	0.00135456		n.s.
1433629_s_at	transmembrane protein 199	Tmem199	1.56647	0.00290408		n.s.
1416710_at	transmembrane protein 35	Tmem35	0.226484	0.000109024		n.s.
1441917_s_at	transmembrane protein 40	Tmem40	4.28445	0.000753341		n.s.
1428587_at	transmembrane protein 41B	Tmem41b	3.12933	0.00232149		n.s.
1423722_at	transmembrane protein 49	Tmem49	1.59561	0.00153659		n.s.
1423707_at	transmembrane protein 50B	Tmem50b	2.13523	0.00320176		n.s.
1424383_at	transmembrane protein 51	Tmem51	1.48094	0.000140973		n.s.
1452219_at	transmembrane protein 63b /// similar to transmembrane protein 63b	LOC100047592 /// Tmem63b	1.76568	0.0033022		n.s.
1430483_a_at	transmembrane protein 79	Tmem79	2.17279	0.000736551		n.s.
1419073_at	transmembrane protein with EGF-like and two follistatin-like domains 2	Tmeff2	0.151747	0.000142755		n.s.
1448156_at	trefoil factor 1 /// similar to pS2m	LOC100041004 /// Tff1	4.43563	0.040559		n.s.
1422448_at	trefoil factor 2 (spasmolytic protein 1)	Tff2	0.217832	0.00777322		n.s.
1426640_s_at	tribbles homolog 2 (Drosophila)	Trib2	0.373867	0.000478676		n.s.
1456225_x_at	tribbles homolog 3 (Drosophila)	Trib3	1.88908	0.0022112		n.s.
1436199_at	tripartite motif-containing 14	Trim14	0.137206	0.00912402		n.s.
1426092_a_at	tripartite motif-containing 34	Trim34	0.127051	0.000718283		n.s.
1454650_at	tripartite motif-containing 35	Trim35	0.304519	2.4235e-05		n.s.
1452650_at	tripartite motif-containing 62	Trim62	2.52439	0.000613968		n.s.
1438704_at	tripartite motif-containing 63	Trim63	0.0579511	0.0224362		n.s.
1438264_a_at	tripeptidyl peptidase II	Tpp2	2.31877	0.00203086	1.16232	0.016331
1415887_at	Trk-fused gene	Tfg	2.0731	0.00173904	1.17646	0.0379542
1449969_at	tropomodulin 4	Tmod4	0.0965393	0.0323717		n.s.
1430535_at	TSC22 domain family 2	Tsc22d2	2.21118	0.00931062		n.s.
1447788_s_at	TSPY-like 3	Tspyl3	0.349848	0.00046551		n.s.
1437242_at	tubulin tyrosine ligase-like family, member 12	Ttll12	1.75082	0.000582796		n.s.
1423221_at	tubulin, beta 4	Tubb4	0.22013	0.00647201		n.s.
1453366_at	tudor and KH domain containing protein	Tdrkh	0.220355	0.00437959		n.s.
1453219_a_at	tudor domain containing 12	Tdrd12	3.4169	0.0332134		n.s.
1420782_at	tumor necrosis factor receptor superfamily, member 17	Tnfrsf17	0.117384	0.0115647		n.s.
1460469_at	tumor necrosis factor receptor superfamily, member 9	Tnfrsf9	3.4315	0.00912403		n.s.
1420783_at	tumor protein D52-like 3	Trpd52l3	2.24623	0.00292893		n.s.
1416579_a_at	tumor-associated calcium signal transducer 1	Tacstd1	1.67732	0.00251581		n.s.
1420875_at	twinfilin, actin-binding protein, homolog 1 (Drosophila)	Twf1	2.04884	0.000675713	1.39756	0.0208646
1425248_a_at	TYRO3 protein tyrosine kinase 3 /// similar to Rse	LOC100048488 /// Tyro3	3.41134	0.00093766		n.s.
1449855_s_at	ubiquitin carboxyl-terminal esterase L3 (ubiquitin thiolesterase) /// ubiquitin carboxyl-terminal esterase L4	Uchl3 /// Uchl4	2.94356	0.000912044		n.s.
1419452_at	ubiquitin carboxyl-terminal esterase L5	Uchl5	1.49548	0.00134546		n.s.
1418191_at	ubiquitin specific peptidase 18 /// similar to ubiquitin specific protease UBP43	LOC100048346 /// Usp18	0.121217	0.00541352		n.s.
1419237_at	ubiquitin specific peptidase 29	Usp29	0.168969	0.00523608	0.485475	0.0319779
1428731_at	ubiquitin specific peptidase 54	Usp54	1.93881	0.000938631		n.s.
1426970_a_at	ubiquitin-activating enzyme E1-like /// RIKEN cDNA D330022A01 gene	D330022A01Rik /// Ube1l	0.246087	0.000412684		n.s.
1452954_at	ubiquitin-conjugating enzyme E2C	Ube2c	2.42302	0.00574495		n.s.
1448116_at	ubiquitin-like modifier activating enzyme 1	Uba1	1.66915	0.00213054	1.21072	0.0295811
1424277_at	UCHL5 interacting protein /// similar to UCH37-interacting protein 1	LOC100044098 /// Uchl5ip	1.47067	9.58179e-05		n.s.
1419063_at	UDP galactosyltransferase 8A	Ugt8a	0.0448886	0.035473		n.s.
1418736_at	UDP-GalNAc:betaGlcNAc beta 1,3-galactosaminyltransferase, polypeptide 1	B3galnt1	0.209713	0.00552001		n.s.
1439899_at	UDP-N-acetyl-alpha-D-galactosamine:polypeptide N-acetylgalactosaminyltransferase 13	Galnt13	0.104911	0.0421597		n.s.
1417588_at	UDP-N-acetyl-alpha-D-galactosamine:polypeptide N-acetylgalactosaminyltransferase 3	Galnt3	2.65142	0.0064568		n.s.
1434399_at	UDP-N-acetyl-alpha-D-galactosamine:polypeptide N-acetylgalactosaminyltransferase 6 /// similar to UDP-N-acetyl-alpha-D-galactosamine:polypeptide N-acetylgalactosaminyltransferase 6	Galnt6 /// LOC100047499	9.59788	0.000658088		n.s.
1416760_at	UDP-N-acetyl-alpha-D-galactosamine:polypeptide N-acetylgalactosaminyltransferase-like 1	Galntl1	0.182114	0.000153627		n.s.
1443308_at	unc-13 homolog B (C. elegans)	Unc13b	2.87222	0.00412639	1.59248	0.041529
1417847_at	Unc-51 like kinase 2 (C. elegans)	Ulk2	0.396355	0.00102392		n.s.
1423768_at	unc-93 homolog B1 (C. elegans)	Unc93b1	0.125292	0.0114905		n.s.
1419685_at	UPF1 regulator of nonsense transcripts homolog (yeast)	Upf1	1.57097	0.00370925		n.s.
1425753_a_at	uracil DNA glycosylase	Ung	1.78085	0.00366126		n.s.
1448604_at	uridine-cytidine kinase 2	Uck2	2.86327	0.00188192		n.s.
1451565_s_at	urocanase domain containing 1	Uroc1	3.11557	0.0163835		n.s.
1440883_at	USP6 N-terminal like	Usp6nl	1.58455	0.00108567		n.s.
1423030_at	valosin containing protein	Vcp	1.44616	0.000219416		n.s.
1447845_s_at	vanin 1	Vnn1	0.297229	0.00114717		n.s.
1430522_a_at	vesicle-associated membrane protein 5	Vamp5	0.226909	0.00936061		n.s.
1436094_at	VGF nerve growth factor inducible	Vgf	5.13931	0.012393		n.s.
1452770_at	vitamin K epoxide reductase complex, subunit 1	Vkorc1	0.398359	0.000836996		n.s.
1426231_at	vitrin	Vit	0.133274	0.0434309		n.s.
1449191_at	WAP four-disulfide core domain 12	Wfdc12	19.3831	0.0287101		n.s.
1425418_at	WAP four-disulfide core domain 5	Wfdc5	3.50166	0.000110912		n.s.
1437828_s_at	WD repeat domain 46	Wdr46	2.06374	0.00156152		n.s.
1448102_a_at	WD repeat domain 61	Wdr61	1.77302	0.000158837		n.s.
1428882_at	WD repeat domain, phosphoinositide interacting 2	Wipi2	2.2752	0.000475423		n.s.
1452193_a_at	Wiskott-Aldrich syndrome-like (human)	Wasl	1.44392	0.000526282		n.s.
1420008_s_at	WW, C2 and coiled-coil domain containing 1	Wwc1	1.72802	0.00177214		n.s.
1454762_at	X Kell blood group precursor related X linked	Xkrx	2.39809	0.00101919		n.s.
1434278_at	X-linked myotubular myopathy gene 1	Mtm1	2.68736	0.000141913		n.s.
1422927_at	Yip1 domain family, member 7	Yipf7	0.149788	0.00861149		n.s.
1423939_a_at	Yip1 interacting factor homolog A (S. cerevisiae)	Yif1a	1.43947	0.00307555		n.s.
1436976_a_at	YOD1 OTU deubiquitinating enzyme 1 homologue (S. cerevisiae)	Yod1	2.80129	0.0025441		n.s.
1452932_at	zinc finger and BTB domain containing 7a	Zbtb7a	1.85691	0.0015198		n.s.
1420663_at	zinc finger and BTB domain containing 7B /// similar to Zinc finger and BTB domain containing 7B	LOC100046682 /// Zbtb7b	1.83944	0.00221091		n.s.
1436365_at	zinc finger and BTB domain containing 7C	Zbtb7c	2.90611	0.000958798		n.s.
1443993_at	zinc finger CCCH type containing 12A	Zc3h12a	2.27908	0.000703578		n.s.
1418926_at	zinc finger E-box binding homeobox 1	Zeb1	0.294939	0.00390003		n.s.
1422748_at	zinc finger E-box binding homeobox 2	Zeb2	0.295083	0.00147019		n.s.
1421433_at	zinc finger homeodomain 4	Zfhx4	0.119873	0.0087576		n.s.
1460252_s_at	zinc finger protein 105	Zfp105	0.241239	0.00622788		n.s.
1449813_at	zinc finger protein 30	Zfp30	0.344074	0.000272485		n.s.
1453039_at	zinc finger protein 335	Zfp335	2.33647	0.00473815		n.s.
1439945_at	zinc finger protein 449	Zfp449	0.244501	0.00199218		n.s.
1427217_at	zinc finger protein 455	Zfp455	0.179315	0.00117782		n.s.
1435360_at	zinc finger protein 651	Zfp651	0.158521	0.000521		n.s.
1436687_x_at	zinc finger protein 706 /// similar to PNAS-106 /// similar to zinc finger protein 706	LOC100042023 /// LOC100046449 /// Zfp706	2.32197	0.000200948		n.s.
1459386_at	zinc finger protein 709	Zfp709	0.39806	0.00156023		n.s.
1453601_at	zinc finger protein 710	Zfp710	2.06505	0.00134293		n.s.
1432750_at	zinc finger protein 711	Zfp711	2.43917	0.00983354		n.s.
1437469_at	zinc finger protein 750	Zfp750	2.61512	0.00148089		n.s.
1421710_at	zinc finger protein 92	Zfp92	5.21782	0.000986372		n.s.
1449314_at	zinc finger protein, multitype 2	Zfpm2	0.219965	0.00746673		n.s.
1416085_s_at	zinc finger, AN1-type domain 5 /// similar to zinc finger protein ZNF216	LOC100047896 /// Zfand5	1.59592	0.00194696	1.16735	0.00453492
1441545_at	zinc finger, CCHC domain containing 11	Zcchc11	0.32135	3.0226e-05		n.s.
1437614_x_at	zinc finger, DHHC domain containing 14	Zdhhc14	0.273989	0.000437526		n.s.
1454787_at	zinc finger, DHHC domain containing 9	Zdhhc9	2.33051	0.000159644		n.s.
1432297_at	zinc finger, imprinted 2	Zim2	3.07358	0.0403153		n.s.
1415712_at	zinc finger, RAN-binding domain containing 1	Zranb1	1.63926	0.000682081		n.s.
1451189_at	zinc finger, SWIM domain containing 1	Zswim1	1.67844	0.00025929		n.s.
1427539_a_at	ZW10 interactor	Zwint	1.56845	0.000165611		n.s.

## Sheet: PPARd mice vs Psoriasis
Probeset	Gene Title	Gene Symbol	FC GAIN	p GAIN	FC GSE14905	p GSE14905	Probe Set ID	Gene Title	Gene Symbol	FC PPARd tg	p PPARd tg	FC C57Bl/6j wild type	p C57Bl/6j wild type
209126_x_at	keratin 6B	KRT6B	5.08516	6.17288e-29	6.89607	2.25549e-08	1428869_at	keratin 6B	Krt6b	1084.39	0.0289532	1.67269	0.349173
224328_s_at	late cornified envelope 3D	LCE3D	19.1078	1.64741e-30	55.5956	1.00771e-09	1429206_at	late cornified envelope 3F /// hypothetical protein LOC630971	Lce3f	407.035	7.54787e-05	6.78608	0.329192
210682_at	lactoperoxidase	LPO	1.10579	0.0588381	1.02405	0.168258	1429862_at	lactoperoxidase	Lpo	181.667	0.0117284	0.899662	0.759914
205064_at	small proline-rich protein 1B (cornifin)	SPRR1B	5.59347	2.16506e-33	11.9275	1.41653e-15	1451565_s_at	small proline-rich protein 1B	Sprr1b	180.844	6.31461e-05	2.10767	0.999238
202917_s_at	S100 calcium binding protein A8	S100A8	11.9726	3.98733e-40	21.6436	6.01815e-14	1448932_at	S100 calcium binding protein A8 (calgranulin A)	S100a8	159.669	0.000304061	1.77138	0.384546
209921_at	solute carrier family 7, (cationic amino acid transporter, y+ system) member 11	SLC7A11	4.90226	1.06137e-13	5.52753	4.66612e-08	1450966_at	solute carrier family 7 (cationic amino acid transporter, y+ system), member 11	Slc7a11	134.614	0.0100166	1.4648	0.433895
207008_at	interleukin 8 receptor, beta	IL8RB	4.15129	6.45368e-17	4.66066	4.3071e-08	1426961_at	interleukin 8 receptor, beta	Il8rb	119.729	0.0227257	1.6927	0.468178
209719_x_at	serpin peptidase inhibitor, clade B (ovalbumin), member 3	SERPINB3	46.2014	2.51627e-35	160.751	9.78793e-14	1449383_at	serine (or cysteine) peptidase inhibitor, clade B (ovalbumin), member 3A	Serpinb3a	111.97	6.45408e-05	9.77266	0.159666
203535_at	S100 calcium binding protein A9	S100A9	51.4335	1.7502e-45	127.518	1.36717e-14	1448943_at	S100 calcium binding protein A9 (calgranulin B)	S100a9	98.7129	0.000809669	4.25449	0.0400136
221404_at	interleukin 1 family, member 6 (epsilon)	IL1F6	4.58174	1.43219e-08	4.66387	0.173317	1426813_at	interleukin 1 family, member 6	Il1f6	76.8988	0.000977322	3.46314	0.166699
207102_at	aldo-keto reductase family 1, member D1 (delta 4-3-ketosteroid-5-beta-reductase)	AKR1D1	1.01837	0.391869	1.03533	0.0142489	1416401_at	aldo-keto reductase family 1, member D1	Akr1d1	72.4366	0.00861353	2.85648	0.311658
216546_s_at	chitinase 3-like 1 (cartilage glycoprotein-39)	CHI3L1	0.987099	0.338344	1.00357	0.726982	1418922_at	chitinase 3-like 1	Chi3l1	52.3702	0.0101454	1.86742	0.288498
204733_at	kallikrein-related peptidase 6	KLK6	16.4926	5.53808e-13	70.5103	4.56241e-05	1428595_at	kallikrein related-peptidase 6	Klk6	33.8007	0.000799295	3.89739	0.139768
1553057_at	serpin peptidase inhibitor, clade B (ovalbumin), member 12	SERPINB12	1.63019	0.00766958	7.78468	0.000163072	1449356_at	serine (or cysteine) peptidase inhibitor, clade B (ovalbumin), member 12	Serpinb12	33.6291	0.00477083	4.87153	0.233041
212531_at	lipocalin 2	LCN2	20.3006	2.27568e-18	109.404	1.82977e-06	1429230_at	lipocalin 2	Lcn2	31.214	0.0442966	2.03796	0.413252
208539_x_at	small proline-rich protein 2B	SPRR2B	23.9057	1.29208e-34	91.5719	1.12302e-11	1451594_s_at	small proline-rich protein 2A	Sprr2a	28.9231	0.000155644	3.2082	0.258433
231755_at	interleukin 1 family, member 8 (eta)	IL1F8	1.47616	2.77479e-05	2.27251	0.00156361	1426817_at	interleukin 1 family, member 8	Il1f8	27.2762	0.000358421	2.83434	0.231698
213369_at	protocadherin 21	PCDH21	0.342671	4.36497e-19	0.293768	1.05852e-09	1437165_a_at	protocadherin 21	Pcdh21	26.9815	0.000405046	1.05757	0.94886
236496_at	degenerative spermatocyte homolog 2, lipid desaturase (Drosophila)	DEGS2	1.17567	0.0898078	2.37272	0.0131375	1420560_at	degenerative spermatocyte homolog 2 (Drosophila), lipid desaturase	Degs2	25.8159	0.000269433	3.53831	0.149421
1553494_at	L-threonine dehydrogenase	TDH	1.00168	0.995898	1.03049	0.0418827	1453063_at	L-threonine dehydrogenase	Tdh	25.7309	0.00131415	0.628021	0.874777
203021_at	secretory leukocyte peptidase inhibitor	SLPI	2.21358	8.50172e-20	2.40119	0.00248878	1451031_at	secretory leukocyte peptidase inhibitor	Slpi	24.889	0.0333919	1.0823	0.7052
209800_at	keratin 16 (focal non-epidermolytic palmoplantar keratoderma)	KRT16	25.6548	7.68405e-27	36.0476	5.53258e-08	1428736_at	keratin 16	Krt16	24.1642	0.00456687	1.64035	0.197417
206023_at	neuromedin U	NMU	1.26984	0.0262017	1.80726	0.0306095	1435394_s_at	neuromedin U	Nmu	22.7354	0.0108988	0.965563	0.563897
211788_s_at	three prime repair exonuclease 2	TREX2	5.14966	3.816e-15	14.3837	2.91773e-05	1455477_s_at	three prime repair exonuclease 2	Trex2	20.5314	0.00621338	2.24604	0.252575
233687_s_at	kallikrein-related peptidase 8 /// kallikrein-related peptidase 9	KLK8 /// KLK9	4.86824	6.15406e-17	8.76944	5.32087e-08	1428662_a_at	kallikrein related-peptidase 9	Klk9	20.2993	0.00557456	0.961802	0.826212
231771_at	gap junction protein, beta 6, 30kDa	GJB6	3.80044	2.0142e-28	8.16776	2.54301e-13	1424186_at	gap junction protein, beta 6	Gjb6	19.9834	0.00720283	0.789404	0.744432
1553081_at	WAP four-disulfide core domain 12	WFDC12	3.56001	4.59946e-12	12.5237	3.43194e-06	1457867_at	WAP four-disulfide core domain 12	Wfdc12	19.3831	0.0287101	2.86137	0.113584
1554914_at	phospholipase A2, group IVD (cytosolic)	PLA2G4D	1.70674	1.04702e-17	2.8041	0.00241151	1438704_at	phospholipase A2, group IVE	Pla2g4e	18.1202	0.0177281	1.48193	0.216528
205476_at	chemokine (C-C motif) ligand 20	CCL20	10.1153	3.3791e-13	20.912	5.11056e-06	1418433_at	chemokine (C-C motif) ligand 20	Ccl20	16.9352	0.0229853	3.0888	0.286249
206004_at	transglutaminase 3 (E polypeptide, protein-glutamine-gamma-glutamyltransferase)	TGM3	4.85844	1.40872e-15	8.68272	1.51172e-05	1453345_at	transglutaminase 3, E polypeptide	Tgm3	16.825	0.0183853	1.11777	0.902387
223278_at	gap junction protein, beta 2, 26kDa	GJB2	8.5171	6.17803e-28	17.2601	4.18197e-14	1424123_at	gap junction protein, beta 2	Gjb2	15.4489	0.0147827	1.25522	0.960918
228002_at	isopentenyl-diphosphate delta isomerase 2	IDI2	0.953616	0.167306	0.892303	0.0725246	1426251_at	isopentenyl-diphosphate delta isomerase 2 /// similar to isopentenyl diphosphate delta-isomerase type 2	Idi2	13.9126	0.0389038	1.17658	0.737525
210118_s_at	interleukin 1, alpha	IL1A	1.0884	0.211726	1.38779	0.014678	1426731_at	interleukin 1 alpha	Il1a	12.8851	0.00482783	1.78141	0.166332
222945_x_at	oleoyl-ACP hydrolase	OLAH	0.891162	0.10842	0.898982	0.111039	1436689_a_at	oleoyl-ACP hydrolase	Olah	12.6317	0.00444163	1.02673	0.685767
206628_at	solute carrier family 5 (sodium/glucose cotransporter), member 1	SLC5A1	4.18842	8.16785e-24	13.7934	1.48828e-06	1450744_at	solute carrier family 5 (sodium/glucose cotransporter), member 1	Slc5a1	11.9731	0.000228576	2.02484	0.296906
220635_at	psoriasis susceptibility 1 candidate 2	PSORS1C2	1.59109	0.00996992	2.65237	0.0502017	1442315_at	psoriasis susceptibility 1 candidate 2 (human)	Psors1c2	11.1265	0.0405273	1.03326	0.993508
231722_at	caspase 14, apoptosis-related cysteine peptidase	CASP14	1.51896	0.0999515	3.95913	0.00844707	1418187_at	caspase 14	Casp14	10.8024	0.000481228	1.07679	0.662084
1553454_at	repetin	RPTN	2.29261	1.69007e-05	1.53389	0.344554	1448816_at	repetin	Rptn	10.7015	0.00113032	0.945318	0.92937
232378_at	solute carrier family 5 (sodium/glucose cotransporter), member 9	SLC5A9	0.996272	0.481377	0.960446	0.16822	1450807_at	solute carrier family 5 (sodium/glucose cotransporter), member 9	Slc5a9	10.4339	8.62296e-05	1.80108	0.299521
220475_at	solute carrier family 28 (sodium-coupled nucleoside transporter), member 3	SLC28A3	1.8587	2.15976e-07	1.48226	0.529645	1450406_a_at	solute carrier family 28 (sodium-coupled nucleoside transporter), member 3	Slc28a3	10.3134	0.0116434	2.23363	0.185408
204470_at	chemokine (C-X-C motif) ligand 1 (melanoma growth stimulating activity, alpha)	CXCL1	8.22264	9.7574e-07	14.3961	0.00170146	1419663_at	chemokine (C-X-C motif) ligand 1	Cxcl1	10.2781	0.00383974	0.777077	0.861262
211474_s_at	serpin peptidase inhibitor, clade B (ovalbumin), member 6	SERPINB6	1.11225	0.00268081	1.32263	0.00851281	1449398_at	serine (or cysteine) peptidase inhibitor, clade B, member 6c	Serpinb6c	9.89497	0.0128279	4.37078	0.298461
219956_at	UDP-N-acetyl-alpha-D-galactosamine:polypeptide N-acetylgalactosaminyltransferase 6 (GalNAc-T6)	GALNT6	4.38631	4.15195e-11	5.71103	1.88426e-06	1423804_a_at	UDP-N-acetyl-alpha-D-galactosamine:polypeptide N-acetylgalactosaminyltransferase 6 /// similar to UDP-N-acetyl-alpha-D-galactosamine:polypeptide N-acetylgalactosaminyltransferase 6	Galnt6	9.59788	0.000658088	1.62838	0.246142
204124_at	solute carrier family 34 (sodium phosphate), member 2	SLC34A2	1.03002	0.901907	1.04776	0.00596528	1450511_at	solute carrier family 34 (sodium phosphate), member 2	Slc34a2	9.42867	0.000442919	1.40239	0.796805
207325_x_at	melanoma antigen family A, 1 (directs expression of antigen MZ2-E)	MAGEA1	1.00718	0.763753	1.01646	0.0429536	1431281_at	melanoma antigen, family A, 1 /// melanoma antigen, family A, 2 /// melanoma antigen, family A, 3 /// melanoma antigen, family A, 5 /// melanoma antigen, family A, 6 /// melanoma antigen, family A, 8	Magea1	9.33481	0.000850447	0.936593	0.50972
223655_at	CD163 molecule-like 1	CD163L1	1.37959	3.17945e-06	1.20193	0.0161269	1418475_at	CD163 molecule-like 1	Cd163l1	9.18782	0.0237877	2.46132	0.198419
215704_at	filaggrin	FLG	0.630741	5.20308e-14	0.943016	0.16938	1423238_at	filaggrin	Flg	9.1232	0.000452151	1.16534	0.547797
239787_at	potassium channel tetramerisation domain containing 4	KCTD4	1.99966	7.6583e-05	2.8813	0.0124932	1427785_x_at	potassium channel tetramerisation domain containing 4	Kctd4	8.94401	0.00113952	1.71056	0.204344
220322_at	interleukin 1 family, member 9	IL1F9	30.7669	1.16239e-23	47.402	4.94978e-11	1426825_at	interleukin 1 family, member 9	Il1f9	8.76229	0.000169573	4.38782	0.122051
210751_s_at	regucalcin (senescence marker protein-30)	RGN	0.896682	0.00371125	0.831731	0.00865184	1448377_at	regucalcin	Rgn	8.74714	0.00207758	2.37791	0.35347
209276_s_at	glutaredoxin (thioltransferase)	GLRX	1.03144	0.915974	1.75544	0.0428463	1424268_at	glutaredoxin	Glrx	8.6247	0.000468242	1.85672	0.15616
211715_s_at	3-hydroxybutyrate dehydrogenase, type 1	BDH1	2.30956	2.40284e-17	2.07921	3.93197e-06	1417738_at	3-hydroxybutyrate dehydrogenase, type 1	Bdh1	8.60425	0.00097357	0.894777	0.823329
205767_at	epiregulin	EREG	2.47636	1.1083e-08	4.17254	6.82753e-05	1422672_at	epiregulin	Ereg	8.57611	0.0165779	2.56162	0.0667351
205364_at	acyl-Coenzyme A oxidase 2, branched chain	ACOX2	0.673029	2.75323e-05	0.634675	0.00108293	1416022_at	acyl-Coenzyme A oxidase 2, branched chain	Acox2	8.40683	0.0121705	1.95438	0.182071
207367_at	ATPase, H+/K+ transporting, nongastric, alpha polypeptide	ATP12A	10.3613	9.94123e-15	79.1715	7.66095e-05	1417417_a_at	ATPase, H+/K+ transporting, nongastric, alpha polypeptide	Atp12a	8.38664	0.0358551	1.41894	0.595646
220318_at	epsin 3	EPN3	2.50636	1.21643e-12	3.84271	1.05169e-06	1422601_at	epsin 3	Epn3	8.37072	0.00544113	1.57756	0.4123
204420_at	FOS-like antigen 1	FOSL1	2.39345	7.45485e-05	5.27212	0.0568556	1423468_at	fos-like antigen 1	Fosl1	8.24996	0.0338049	1.59954	0.750906
1560399_a_at	OTU domain containing 7A	OTUD7A	0.986595	0.336205	0.988379	0.422892	1436851_at	OTU domain containing 7A	Otud7a	8.10624	0.0114469	0.740916	0.99855
240301_at	developmental pluripotency associated 2	DPPA2	1.01875	0.90709	1.07832	0.0115081	1421225_a_at	developmental pluripotency associated 2	Dppa2	7.65532	0.00133991	0.261797	0.0754463
204393_s_at	acid phosphatase, prostate	ACPP	3.59478	1.13716e-17	8.23914	4.74841e-13	1416029_at	acid phosphatase, prostate	Acpp	7.60598	0.000104832	1.57979	0.418956
220865_s_at	prenyl (decaprenyl) diphosphate synthase, subunit 1	PDSS1	2.77659	4.81851e-19	3.33361	2.4643e-06	1437630_at	prenyl (solanesyl) diphosphate synthase, subunit 1	Pdss1	7.60063	0.0415127	0.940325	0.663304
238638_at	solute carrier family 37 (glycerol-3-phosphate transporter), member 2	SLC37A2	1.35758	0.00448817	2.02266	0.0005253	1450546_at	solute carrier family 37 (glycerol-3-phosphate transporter), member 2	Slc37a2	7.48175	0.00997238	1.23037	0.486489
225645_at	Ets homologous factor	EHF	2.35291	3.55123e-23	3.05137	1.70268e-11	1422012_at	ets homologous factor	Ehf	7.24318	0.00109068	1.40484	0.272779
205870_at	bradykinin receptor B2	BDKRB2	1.44737	1.82799e-08	1.4801	0.000226542	1417762_a_at	Bradykinin receptor, beta 2	Bdkrb2	7.17662	0.0080598	1.12849	0.948709
205832_at	carboxypeptidase A4	CPA4	1.6767	1.7713e-07	2.07733	0.000451597	1419208_at	carboxypeptidase A4	Cpa4	7.13951	0.000138818	2.16171	0.097289
209680_s_at	kinesin family member C1	KIFC1	1.22355	0.00605806	2.04896	0.000189309	1428066_at	Kinesin family member C1	Kifc1	7.129	0.00653305	0.580931	0.509628
206237_s_at	neuregulin 1	NRG1	1.1315	0.170657	0.937519	0.0585711	1436186_at	neuregulin 1	Nrg1	7.05252	0.0186859	0.535649	0.430863
206125_s_at	kallikrein-related peptidase 8	KLK8	2.26097	1.08853e-17	3.26643	1.78723e-09	1428638_at	kallikrein related-peptidase 8	Klk8	6.92692	0.00433685	1.47176	0.36187
231496_at	Fc receptor, IgA, IgM, high affinity	FCAMR	1.0082	0.947059	1.02175	0.00329699	1422917_at	Fc receptor, IgA, IgM, high affinity	Fcamr	6.86755	0.0107486	1.03716	0.780403
205759_s_at	sulfotransferase family, cytosolic, 2B, member 1	SULT2B1	1.83812	9.03359e-08	2.20087	2.48089e-05	1452478_at	sulfotransferase family, cytosolic, 2B, member 1	Sult2b1	6.69133	0.000164781	1.79297	0.101029
202539_s_at	3-hydroxy-3-methylglutaryl-Coenzyme A reductase	HMGCR	1.35448	0.00091315	1.72107	0.000456332	1425703_at	3-hydroxy-3-methylglutaryl-Coenzyme A reductase	Hmgcr	6.58254	3.59603e-05	1.71651	0.167557
203821_at	heparin-binding EGF-like growth factor	HBEGF	2.97339	4.77963e-06	4.42825	2.49685e-05	1425458_a_at	heparin-binding EGF-like growth factor	Hbegf	6.52771	0.0436937	0.828254	0.404821
207192_at	deoxyribonuclease I-like 2	DNASE1L2	1.42257	0.0217044	1.99766	0.0083081	1421058_at	deoxyribonuclease 1-like 2	Dnase1l2	6.26406	0.00308061	1.36093	0.664612
231734_at	retinol binding protein 2, cellular	RBP2	1.06121	0.747717	0.957587	0.201958	1448215_a_at	retinol binding protein 2, cellular	Rbp2	6.22911	0.000513973	1.11629	0.66102
201489_at	peptidylprolyl isomerase F (cyclophilin F)	PPIF	2.96554	2.23391e-17	4.45408	4.37847e-08	1439959_at	peptidylprolyl isomerase F (cyclophilin F)	Ppif	6.20556	0.0225317	1.13395	0.707325
219369_s_at	OTU domain, ubiquitin aldehyde binding 2	OTUB2	2.35087	4.42498e-12	4.82572	2.0556e-09	1436849_x_at	OTU domain, ubiquitin aldehyde binding 2	Otub2	6.19351	0.0045113	1.20523	0.913773
235958_at	Phospholipase A2, group IVF	PLA2G4F	1.12244	0.101791	1.10184	0.897118	1438801_at	phospholipase A2, group IVF	Pla2g4f	6.06333	0.000180976	2.34612	0.0905195
225822_at	transmembrane protein 125	TMEM125	1.13528	0.117981	1.46912	0.256187	1454159_a_at	transmembrane protein 125	Tmem125	6.03916	0.000342325	1.91089	0.0475993
203081_at	catenin, beta interacting protein 1	CTNNBIP1	0.486007	4.95344e-17	0.527209	4.28949e-09	1419491_at	catenin beta interacting protein 1	Ctnnbip1	5.99807	6.58909e-05	2.04958	0.241563
220413_at	solute carrier family 39 (zinc transporter), member 2	SLC39A2	1.72472	3.62879e-10	2.99197	5.82633e-06	1450692_at	solute carrier family 39 (zinc transporter), member 2	Slc39a2	5.98556	0.000860174	1.18486	0.16068
224500_s_at	MON1 homolog A (yeast)	MON1A	1.20219	0.000118119	1.56271	0.000230223	1434080_at	MON1 homolog A (yeast)	Mon1a	5.85932	0.000690069	1.51016	0.3508
1562490_at	thioesterase superfamily member 5	THEM5	1.05237	0.279066	0.999297	0.682312	1453377_at	thioesterase superfamily member 5	Them5	5.83193	0.000148066	1.78387	0.226696
202718_at	insulin-like growth factor binding protein 2, 36kDa	IGFBP2	1.18667	0.27414	0.810144	0.113683	1426626_at	insulin-like growth factor binding protein 2	Igfbp2	5.77486	0.028904	1.99899	0.621231
224650_at	mal, T-cell differentiation protein 2	MAL2	0.966953	0.167907	1.26773	0.882261	1431436_a_at	mal, T-cell differentiation protein 2	Mal2	5.71092	0.000856825	1.39875	0.258689
1553114_a_at	PTK6 protein tyrosine kinase 6	PTK6	1.34492	5.88031e-07	1.82867	5.33958e-06	1443163_at	PTK6 protein tyrosine kinase 6	Ptk6	5.6869	0.000234838	2.19813	0.101768
203027_s_at	mevalonate (diphospho) decarboxylase	MVD	1.05222	0.909312	1.29015	0.237414	1434376_at	mevalonate (diphospho) decarboxylase	Mvd	5.67419	0.000360517	1.27248	0.414311
224329_s_at	cornifelin	CNFN	3.99493	3.05026e-26	8.96661	3.26588e-10	1419079_at	cornifelin	Cnfn	5.62658	0.0127255	1.11862	0.780231
234513_at	elongation of very long chain fatty acids (FEN1/Elo2, SUR4/Elo3, yeast)-like 3	ELOVL3	0.597642	0.00272784	0.575396	0.028182	1422191_at	elongation of very long chain fatty acids (FEN1/Elo2, SUR4/Elo3, yeast)-like 3	Elovl3	5.62104	0.0317294	1.49685	0.46268
237503_at	solute carrier family 5 (iodide transporter), member 8	SLC5A8	1.03368	0.940144	1.0108	0.0280798	1450805_at	solute carrier family 5 (iodide transporter), member 8	Slc5a8	5.57302	0.00945606	0.914749	0.654282
205542_at	six transmembrane epithelial antigen of the prostate 1	STEAP1	1.44797	0.00060525	1.93901	0.252924	1452193_a_at	six transmembrane epithelial antigen of the prostate 1	Steap1	5.5252	0.0351003	1.09664	0.838054
204469_at	protein tyrosine phosphatase, receptor-type, Z polypeptide 1	PTPRZ1	1.15864	0.0446168	1.42735	0.237389	1443694_at	protein tyrosine phosphatase, receptor type Z, polypeptide 1	Ptprz1	5.51629	0.00334479	1.02986	0.769002
228698_at	SRY (sex determining region Y)-box 7	SOX7	3.06982	8.53627e-28	3.77408	2.03108e-12	1451468_s_at	SRY-box containing gene 7	Sox7	5.50889	1.13625e-06	0.774028	0.578473
206588_at	deleted in azoospermia-like	DAZL	1.06694	0.000517925	1.048	0.00556194	1420321_at	deleted in azoospermia-like	Dazl	5.46523	0.0276109	0.820843	0.537352
210004_at	oxidized low density lipoprotein (lectin-like) receptor 1	OLR1	1.0473	0.0143274	1.02756	0.0197411	1436738_at	oxidized low density lipoprotein (lectin-like) receptor 1	Olr1	5.31002	0.0255122	1.50165	0.17596
1555404_a_at	dual oxidase maturation factor 1	DUOXA1	1.82066	5.15172e-11	1.87084	9.4426e-07	1421441_at	dual oxidase maturation factor 1	Duoxa1	5.26497	0.0193471	0.875173	0.672741
214636_at	calcitonin-related polypeptide, beta	CALCB	0.979148	0.149895	0.982245	0.202452	1417942_at	calcitonin-related polypeptide, beta	Calcb	5.24473	0.00778961	1.12607	0.704783
224409_s_at	testis-specific serine kinase 6	TSSK6	1.09173	0.234862	1.01753	0.0118654	1456136_at	testis-specific serine kinase 6	Tssk6	5.24469	0.0246706	0.282349	0.0319278
234514_at	src-related kinase lacking C-terminal regulatory tyrosine and N-terminal myristylation sites	SRMS	1.07748	0.247473	1.01095	0.00404817	1451895_a_at	src-related kinase lacking C-terminal regulatory tyrosine and N-terminal myristylation sites	Srms	5.14176	0.00649791	0.877282	0.774057
205586_x_at	VGF nerve growth factor inducible	VGF	1.08189	0.142859	1.11881	0.000534854	1457038_at	VGF nerve growth factor inducible	Vgf	5.13931	0.012393	0.899083	0.844496
223541_at	hyaluronan synthase 3	HAS3	6.43598	1.0801e-11	6.46633	0.000206003	1425454_a_at	hyaluronan synthase 3	Has3	5.10214	0.0125624	0.835452	0.937045
225316_at	major facilitator superfamily domain containing 2	MFSD2	0.741642	1.86584e-06	0.608635	0.00067439	1433789_at	major facilitator superfamily domain containing 2	Mfsd2	5.0904	0.00160903	1.09776	0.965234
228844_at	solute carrier family 13 (sodium-dependent citrate transporter), member 5	SLC13A5	1.05223	0.292434	1.0115	0.296653	1449954_at	solute carrier family 13 (sodium-dependent citrate transporter), member 5	Slc13a5	5.06397	0.0397489	0.552017	0.0530186
205470_s_at	kallikrein-related peptidase 11	KLK11	1.27676	0.00147968	1.46234	0.0650154	1428478_at	kallikrein related-peptidase 11	Klk11	5.02623	0.00146926	1.40027	0.404496
204823_at	neuron navigator 3	NAV3	1.36413	3.11498e-05	2.29781	0.000209093	1434881_s_at	neuron navigator 3	Nav3	4.95409	0.0119921	1.57001	0.00791247
201275_at	farnesyl diphosphate synthase (farnesyl pyrophosphate synthetase, dimethylallyltranstransferase, geranyltranstransferase)	FDPS	1.32422	0.00182317	1.33725	0.000854811	1423030_at	farnesyl diphosphate synthetase	Fdps	4.9399	0.00306131	1.94908	0.0924765
201631_s_at	immediate early response 3	IER3	0.922195	0.138443	1.00045	0.464784	1426278_at	immediate early response 3	Ier3	4.93891	0.000215205	1.0668	0.84217
232157_at	sprouty homolog 3 (Drosophila)	SPRY3	1.01493	0.793193	1.00343	0.594252	1451601_a_at	sprouty homolog 3 (Drosophila)	Spry3	4.92263	0.0292761	1.28162	0.966479
218960_at	transmembrane protease, serine 4	TMPRSS4	3.10839	6.23588e-22	12.2994	9.4741e-09	1455140_at	transmembrane protease, serine 4	Tmprss4	4.86977	0.00051758	2.17002	0.231902
207295_at	sodium channel, nonvoltage-gated 1, gamma	SCNN1G	0.953498	0.0438321	1.01794	0.0479338	1449188_at	sodium channel, nonvoltage-gated 1 gamma	Scnn1g	4.85998	0.00575778	1.03723	0.841238
204942_s_at	aldehyde dehydrogenase 3 family, member B2	ALDH3B2	1.95937	3.9112e-08	2.6951	5.18795e-11	1416426_at	aldehyde dehydrogenase 3 family, member B2	Aldh3b2	4.83111	0.000134702	1.88677	0.181572
206008_at	transglutaminase 1 (K polypeptide epidermal type I, protein-glutamine-gamma-glutamyltransferase)	TGM1	5.1281	3.37374e-20	9.98354	3.01734e-08	1453282_at	transglutaminase 1, K polypeptide	Tgm1	4.78506	0.00723771	1.31436	0.574867
209803_s_at	pleckstrin homology-like domain, family A, member 2	PHLDA2	2.77787	1.17731e-10	3.83892	1.22223e-05	1438073_at	pleckstrin homology-like domain, family A, member 2	Phlda2	4.74058	0.0223227	1.58316	0.406334
222223_s_at	interleukin 1 family, member 5 (delta)	IL1F5	5.8235	4.67752e-20	9.15372	3.91779e-11	1426808_at	interleukin 1 family, member 5 (delta)	Il1f5	4.72525	0.000567232	1.85514	0.172184
209218_at	squalene epoxidase	SQLE	2.12666	2.97728e-12	3.07737	1.37188e-09	1451842_a_at	squalene epoxidase	Sqle	4.71586	0.00109244	1.62353	0.0892833
1560011_at	prostate stem cell antigen	PSCA	0.871017	0.000232799	0.93125	0.139173	1441545_at	prostate stem cell antigen	Psca	4.68944	0.00506418	3.63369	0.169434
220081_x_at	hydroxysteroid (17-beta) dehydrogenase 7 /// hydroxysteroid (17-beta) dehydrogenase 7 pseudogene 2 /// similar to hydroxysteroid (17-beta) dehydrogenase 7	HSD17B7	1.00436	0.684863	0.94851	0.186434	1425925_at	hydroxysteroid (17-beta) dehydrogenase 7	Hsd17b7	4.65636	0.000182436	2.29271	0.107873
212443_at	neurobeachin-like 2	NBEAL2	1.15052	0.149368	0.928419	0.31559	1434961_at	neurobeachin-like 2	Nbeal2	4.65609	0.005491	1.80059	0.142657
215107_s_at	tetratricopeptide repeat domain 22	TTC22	1.40925	3.65061e-07	1.97138	0.00169066	1456144_at	tetratricopeptide repeat domain 22	Ttc22	4.65483	0.000769507	1.20899	0.504599
229396_at	ovo-like 1(Drosophila)	OVOL1	1.56327	1.77871e-08	1.78099	6.75118e-06	1436917_s_at	OVO homolog-like 1 (Drosophila)	Ovol1	4.62941	0.0145859	1.66204	0.533338
216914_at	cell division cycle 25 homolog C (S. pombe)	CDC25C	1.08788	0.0240793	1.01273	0.000616274	1418718_at	cell division cycle 25 homolog C (S. pombe)	Cdc25c	4.62247	0.00152661	0.920756	0.795753
220013_at	abhydrolase domain containing 9	ABHD9	2.60076	1.02108e-21	4.95133	2.87316e-10	1415860_at	abhydrolase domain containing 9	Abhd9	4.59138	2.32088e-05	1.82481	0.130218
205847_at	protease, serine, 22	PRSS22	1.92233	1.6674e-10	2.50954	1.60621e-06	1440945_at	protease, serine, 22	Prss22	4.58699	0.0498597	1.19374	0.541801
243585_at	ATPase type 13A5	ATP13A5	0.787568	2.20594e-06	0.679556	0.00826136	1417483_at	ATPase type 13A5	Atp13a5	4.57605	0.00913145	0.843052	0.460648
222866_s_at	feline leukemia virus subgroup C cellular receptor family, member 2	FLVCR2	2.31975	4.93867e-20	6.4696	2.79742e-06	1423320_at	feline leukemia virus subgroup C cellular receptor family, member 2	Flvcr2	4.56866	0.0204292	2.03206	0.221315
220357_s_at	serum/glucocorticoid regulated kinase 2	SGK2	0.951613	0.0532384	0.926593	0.0546904	1449544_a_at	serum/glucocorticoid regulated kinase 2	Sgk2	4.52975	0.000196206	1.0247	0.905776
204697_s_at	chromogranin A (parathyroid secretory protein 1)	CHGA	0.948555	0.12478	1.01794	0.900541	1418901_at	chromogranin A	Chga	4.39349	0.0308584	1.06878	0.610541
214536_at	secreted LY6/PLAUR domain containing 1	SLURP1	1.32563	0.0182615	3.6524	0.123047	1451050_at	secreted Ly6/Plaur domain containing 1	Slurp1	4.38959	0.000186286	1.30417	0.447371
220636_at	dynein, axonemal, intermediate chain 2	DNAI2	1.02821	0.38584	1.01602	0.00525879	1421041_s_at	dynein, axonemal, intermediate chain 2	Dnaic2	4.3747	0.0127255	0.866638	0.777862
39402_at	interleukin 1, beta	IL1B	2.37357	7.48209e-11	6.15992	0.0057668	1426744_at	interleukin 1 beta	Il1b	4.34979	0.00924277	0.902546	0.973098
222892_s_at	transmembrane protein 40	TMEM40	2.57466	3.04569e-20	3.25143	4.96135e-09	1454867_at	transmembrane protein 40	Tmem40	4.28445	0.000753341	1.41398	0.363902
219695_at	sphingomyelin phosphodiesterase 3, neutral membrane (neutral sphingomyelinase II)	SMPD3	2.33186	1.93112e-17	3.7219	2.48238e-08	1451117_a_at	sphingomyelin phosphodiesterase 3, neutral	Smpd3	4.2503	0.0048168	1.37559	0.247
1553364_at	patatin-like phospholipase domain containing 1	PNPLA1	1.11081	0.188525	1.27152	0.622355	1439399_a_at	patatin-like phospholipase domain containing 1	Pnpla1	4.23475	0.00750479	1.56989	0.136742
223218_s_at	nuclear factor of kappa light polypeptide gene enhancer in B-cells inhibitor, zeta	NFKBIZ	3.21881	7.11496e-25	1.82252	1.18095e-05	1435336_at	nuclear factor of kappa light polypeptide gene enhancer in B-cells inhibitor, zeta	Nfkbiz	4.21806	0.00261103	1.48482	0.185431
202870_s_at	cell division cycle 20 homolog (S. cerevisiae)	CDC20	3.65305	2.30027e-20	4.35125	7.06572e-05	1418677_at	cell division cycle 20 homolog (S. cerevisiae)	Cdc20	4.19697	0.000982484	1.04951	0.782573
214710_s_at	cyclin B1	CCNB1	6.31067	2.66125e-23	6.79793	3.18672e-07	1418450_at	Cyclin B1	Ccnb1	4.18345	0.00400077	0.847095	0.764123
206642_at	desmoglein 1	DSG1	0.868201	1.52395e-05	0.871632	0.0114539	1421407_at	desmoglein 1 beta	Dsg1b	4.1639	0.000126432	1.53254	0.128676
210357_s_at	spermine oxidase	SMOX	2.34613	5.9202e-11	4.35008	7.67523e-08	1451065_a_at	spermine oxidase	Smox	4.12354	0.0240438	1.32267	0.439283
205937_at	cell growth regulator with EF-hand domain 1	CGREF1	1.20618	9.2009e-05	1.09127	0.236247	1418892_at	cell growth regulator with EF hand domain 1	Cgref1	4.1075	0.00284722	1.30489	0.500039
202517_at	collapsin response mediator protein 1	CRMP1	1.04368	0.773707	1.05024	0.399791	1419409_at	collapsin response mediator protein 1	Crmp1	4.09347	0.0196259	0.394943	0.359921
201774_s_at	non-SMC condensin I complex, subunit D2	NCAPD2	1.26326	0.000335313	1.32918	0.0749888	1434985_a_at	non-SMC condensin I complex, subunit D2	Ncapd2	4.07807	0.0109571	0.755826	0.558681
233565_s_at	syndecan binding protein (syntenin) 2	SDCBP2	2.00107	1.96656e-16	2.5451	2.82665e-06	1449205_at	syndecan binding protein (syntenin) 2	Sdcbp2	4.04232	0.000956527	1.55108	0.237088
213193_x_at	T cell receptor beta variable 19 /// T cell receptor beta constant 1	IL23A	2.57437	1.23237e-12	6.48448	1.29104e-05	1426897_at	interleukin 23, alpha subunit p19	Il23a	4.02055	0.00063473	1.14089	0.903164
207254_at	solute carrier family 15 (oligopeptide transporter), member 1	SLC15A1	2.25405	1.53413e-08	2.5015	0.000571568	1449969_at	solute carrier family 15 (oligopeptide transporter), member 1	Slc15a1	4.01672	0.00205662	1.01948	0.867025
221713_s_at	MAP6 domain containing 1	MAP6D1	1.1661	0.00231609	1.47592	5.41648e-06	1431821_a_at	MAP6 domain containing 1	Map6d1	3.99446	0.00431025	0.64018	0.414558
205969_at	arylacetamide deacetylase (esterase)	AADAC	0.783416	0.0822776	2.00244	0.552416	1415740_at	arylacetamide deacetylase (esterase)	Aadac	3.99297	0.00298419	1.3533	0.463431
212741_at	monoamine oxidase A	MAOA	0.535294	1.52106e-17	0.470728	0.00037062	1431692_a_at	monoamine oxidase A	Maoa	3.9858	0.000629622	1.1347	0.62359
1560100_at	distal-less homeobox 1	DLX1	0.994992	0.315903	0.996227	0.648312	1420875_at	distal-less homeobox 1, antisense	Dlx1as	3.96092	0.0408645	0.564398	0.490166
214599_at	involucrin	IVL	2.46774	1.03107e-18	4.95258	3.045e-07	1427277_at	involucrin	Ivl	3.96022	0.000668998	1.39587	0.344994
206400_at	lectin, galactoside-binding, soluble, 7 (galectin 7)	LGALS7	1.04505	0.0397917	1.05235	0.716836	1429350_at	lectin, galactose binding, soluble 7	Lgals7	3.95365	0.000546204	1.26448	0.373996
217093_at	ribonuclease, RNase A family, 1 (pancreatic)	RNASE1	1.02784	0.918493	1.01238	0.00423139	1448604_at	ribonuclease, RNase A family, 1 (pancreatic)	Rnase1	3.9194	0.000400941	1.98691	0.123237
225706_at	glucocorticoid induced transcript 1	GLCCI1	0.796913	0.000376287	0.728063	0.000625044	1424209_at	Glucocorticoid induced transcript 1	Glcci1	3.91682	0.0157519	1.18198	0.518396
226421_at	Alport syndrome, mental retardation, midface hypoplasia and elliptocytosis chromosomal region, gene 1	AMMECR1	3.02751	1.71117e-21	2.88021	1.58205e-10	1416564_at	Alport syndrome, mental retardation, midface hypoplasia and elliptocytosis chromosomal region gene 1 homolog (human)	Ammecr1	3.91509	0.000475254	1.05099	0.857612
217496_s_at	insulin-degrading enzyme	IDE	1.53086	1.3815e-05	3.07108	4.11358e-08	1426210_x_at	insulin degrading enzyme	Ide	3.89469	0.000288127	1.25645	0.343268
207054_at	interphotoreceptor matrix proteoglycan 1	IMPG1	0.974937	0.0775563	1.02559	0.00966011	1427014_at	interphotoreceptor matrix proteoglycan 1	Impg1	3.89451	0.0283186	0.957667	0.770193
209146_at	sterol-C4-methyl oxidase-like	SC4MOL	1.06843	0.332046	1.14372	0.416422	1448998_at	sterol-C4-methyl oxidase-like	Sc4mol	3.88307	0.000623417	2.14517	0.153003
215465_at	ATP-binding cassette, sub-family A (ABC1), member 12	ABCA12	3.2892	2.17475e-19	4.64153	6.84882e-10	1415760_s_at	ATP-binding cassette, sub-family A (ABC1), member 12	Abca12	3.88092	0.0019924	1.42431	0.367235
209420_s_at	sphingomyelin phosphodiesterase 1, acid lysosomal (acid sphingomyelinase)	SMPD1	1.37462	2.1225e-08	2.08379	2.15319e-08	1451068_s_at	sphingomyelin phosphodiesterase 1, acid lysosomal	Smpd1	3.87757	0.000844327	1.42385	0.206098
231292_at	EP300 interacting inhibitor of differentiation 3	EID3	0.881795	0.0109985	1.19301	0.108852	1422029_at	EP300 interacting inhibitor of differentiation 3	Eid3	3.85158	0.0212316	1.0673	0.716061
1555173_at	syntaxin 19	STX19	1.19615	0.0174724	1.50425	0.00197802	1452298_a_at	syntaxin 19	Stx19	3.81609	0.00534861	1.23097	0.294196
219278_at	mitogen-activated protein kinase kinase kinase 6	MAP3K6	1.09399	0.357948	0.914086	0.0855663	1431694_a_at	mitogen-activated protein kinase kinase kinase 6	Map3k6	3.76159	0.00325331	1.09227	0.926084
231231_at	Formin-like 3	FMNL3	1.05678	0.530422	1.00724	0.00225101	1423328_at	formin-like 3	Fmnl3	3.75676	0.0326769	2.32086	0.333776
210614_at	tocopherol (alpha) transfer protein	TTPA	1.06266	0.0284466	1.02055	0.00715281	1456231_at	tocopherol (alpha) transfer protein	Ttpa	3.75465	0.00310829	0.997089	0.891608
212657_s_at	interleukin 1 receptor antagonist	IL1RN	1.85858	1.06593e-10	2.01552	8.58559e-06	1426857_a_at	interleukin 1 receptor antagonist	Il1rn	3.73631	0.00096	1.31282	0.367114
39248_at	aquaporin 3 (Gill blood group)	AQP3	1.26774	2.18164e-08	1.36265	0.00179631	1416840_at	aquaporin 3	Aqp3	3.72283	0.00019362	0.838502	0.309442
203499_at	EPH receptor A2	EPHA2	2.57481	3.64892e-17	2.87247	1.65533e-06	1422588_at	Eph receptor A2	Epha2	3.70872	0.000421451	0.674801	0.129692
232116_at	grainyhead-like 3 (Drosophila)	GRHL3	2.71607	8.90827e-20	3.85035	2.26822e-12	1424807_at	grainyhead-like 3 (Drosophila)	Grhl3	3.68604	0.0062101	1.31829	0.331497
205014_at	fibroblast growth factor binding protein 1	FGFBP1	3.52499	1.05724e-11	4.90798	0.021421	1423122_at	fibroblast growth factor binding protein 1	Fgfbp1	3.67912	0.00329798	1.16029	0.553552
232158_x_at	---	NPAL1	0.715654	1.80565e-05	0.744954	0.000163835	1435868_at	NIPA-like domain containing 1	Npal1	3.62209	1.38037e-06	1.36786	0.425416
204275_at	small optic lobes homolog (Drosophila)	SOLH	1.21517	0.0341729	1.69461	3.47727e-05	1451446_at	small optic lobes homolog (Drosophila)	Solh	3.57708	0.000851809	1.27827	0.304216
221295_at	cell death-inducing DFFA-like effector a	CIDEA	1.08271	0.01522	1.29127	0.0877409	1419029_at	cell death-inducing DNA fragmentation factor, alpha subunit-like effector A	Cidea	3.57238	0.0142987	1.65651	0.287158
222646_s_at	ERO1-like (S. cerevisiae)	ERO1L	4.57914	7.06073e-13	4.60096	1.3592e-07	1422690_at	ERO1-like (S. cerevisiae)	Ero1l	3.56913	0.00442721	1.42055	0.542485
1553812_at	transducin-like enhancer of split 6 (E(sp1) homolog, Drosophila)	TLE6	1.09008	0.531291	1.01628	0.118359	1453614_a_at	transducin-like enhancer of split 6, homolog of Drosophila E(spl)	Tle6	3.56164	0.000247417	0.700845	0.40959
242998_at	retinol dehydrogenase 12 (all-trans/9-cis/11-cis)	RDH12	1.85109	5.36241e-14	0.955738	0.271831	1448269_a_at	retinol dehydrogenase 12	Rdh12	3.55196	0.000198398	1.60176	0.206986
200862_at	24-dehydrocholesterol reductase	DHCR24	0.792168	3.73498e-06	0.959486	0.103298	1420688_a_at	24-dehydrocholesterol reductase	Dhcr24	3.55153	0.00524762	1.09516	0.62006
219493_at	SHC SH2-domain binding protein 1	SHCBP1	2.27085	8.80365e-13	2.60006	0.000203058	1449818_at	Shc SH2-domain binding protein 1	Shcbp1	3.52451	0.0344803	0.882138	0.613566
204971_at	cystatin A (stefin A)	CSTA	1.50689	3.82934e-24	1.91311	2.55824e-13	1419452_at	cystatin A	Csta	3.51682	0.000401189	1.59973	0.0857718
1553213_a_at	keratin 78	KRT78	1.93647	6.79845e-06	5.41826	0.000137385	1428882_at	keratin 78	Krt78	3.51173	0.0130817	1.5614	0.313454
219630_at	PDZK1 interacting protein 1	PDZK1IP1	4.63657	7.65597e-27	10.0219	2.39719e-10	1437726_x_at	PDZK1 interacting protein 1	Pdzk1ip1	3.51138	0.00219701	1.80678	0.26139
242204_at	WAP four-disulfide core domain 5	WFDC5	1.16481	0.0420662	1.41702	0.00342736	1457881_at	WAP four-disulfide core domain 5	Wfdc5	3.50166	0.000110912	1.90099	0.233099
215766_at	Glutathione S-transferase A1	GSTA1	0.809662	0.000116025	0.775126	0.000144792	1424991_s_at	glutathione S-transferase, alpha 1 (Ya) /// glutathione S-transferase, alpha 2 (Yc2) /// similar to Glutathione S-transferase, alpha 1 (Ya)	Gsta1	3.49588	0.00360509	1.69675	0.198906
225301_s_at	myosin VB	MYO5B	1.43539	1.50908e-05	2.28679	1.19872e-05	1434601_at	myosin Vb	Myo5b	3.48874	0.000114344	1.12366	0.552562
222525_s_at	coiled-coil domain containing 25	CCDC25	1.21596	1.4283e-08	1.47006	1.36298e-05	1418373_at	coiled-coil domain containing 25	Ccdc25	3.48817	0.00354631	1.19725	0.679822
205379_at	carbonyl reductase 3	CBR3	1.66261	2.51366e-12	1.96043	5.26151e-05	1418304_at	carbonyl reductase 3	Cbr3	3.48145	0.00149076	1.26327	0.359569
231791_at	N-acylsphingosine amidohydrolase (non-lysosomal ceramidase) 2	ASAH2	1.15329	0.000554569	1.27328	0.0141326	1417133_at	N-acylsphingosine amidohydrolase 2	Asah2	3.4793	0.000499063	1.43535	0.367207
223307_at	cell division cycle associated 3	CDCA3	2.01018	3.89404e-17	3.35092	2.63458e-06	1418738_at	cell division cycle associated 3	Cdca3	3.47328	0.00954279	1.03299	0.975783
206295_at	interleukin 18 (interferon-gamma-inducing factor)	IL18	0.699368	5.55069e-06	1.03095	0.619347	1426708_at	interleukin 18	Il18	3.46632	0.000356359	1.69582	0.316089
207324_s_at	desmocollin 1	DSC1	0.94025	0.0455361	1.18738	0.72759	1421355_at	desmocollin 1	Dsc1	3.46601	0.000635099	1.45737	0.279076
207386_at	cytochrome P450, family 7, subfamily B, polypeptide 1	CYP7B1	2.2428	2.12507e-13	2.92397	3.52884e-06	1419832_s_at	cytochrome P450, family 7, subfamily b, polypeptide 1	Cyp7b1	3.45983	0.0326252	0.726215	0.362575
210130_s_at	transmembrane 7 superfamily member 2	TM7SF2	1.19562	0.125512	1.98015	0.000964671	1453809_at	transmembrane 7 superfamily member 2	Tm7sf2	3.45123	0.00398621	1.35402	0.238359
207536_s_at	tumor necrosis factor receptor superfamily, member 9	TNFRSF9	1.59019	1.11336e-09	1.76066	1.91203e-06	1455184_at	tumor necrosis factor receptor superfamily, member 9	Tnfrsf9	3.4315	0.00912403	1.75696	0.72535
225779_at	solute carrier family 27 (fatty acid transporter), member 4	SLC27A4	2.10369	4.08087e-12	3.06735	2.00248e-07	1450380_at	solute carrier family 27 (fatty acid transporter), member 4	Slc27a4	3.4264	0.000527749	1.63066	0.289858
221306_at	G protein-coupled receptor 27	GPR27	1.00657	0.682204	1.0569	0.0843508	1424530_at	G protein-coupled receptor 27	Gpr27	3.42573	0.0100911	0.388058	0.072945
204224_s_at	GTP cyclohydrolase 1 (dopa-responsive dystonia)	GCH1	2.65203	3.19858e-24	2.50476	7.29818e-09	1424015_at	GTP cyclohydrolase 1	Gch1	3.39335	0.0118122	1.33231	0.322296
219412_at	RAB38, member RAS oncogene family	RAB38	2.24844	2.59587e-24	3.00437	4.85732e-13	1446554_at	Rab38, member of RAS oncogene family	Rab38	3.38808	0.0016533	1.13527	0.468606
208647_at	farnesyl-diphosphate farnesyltransferase 1	FDFT1	1.12508	0.0290899	1.30171	0.00349797	1422979_at	farnesyl diphosphate farnesyl transferase 1	Fdft1	3.38482	0.000357749	2.04839	0.00922011
203560_at	gamma-glutamyl hydrolase (conjugase, folylpolygammaglutamyl hydrolase)	GGH	3.51479	1.22687e-26	4.49363	2.80594e-11	1424098_at	gamma-glutamyl hydrolase	Ggh	3.36878	0.000144443	1.28991	0.181278
220591_s_at	EF-hand domain (C-terminal) containing 2	EFHC2	0.871317	0.0144089	0.871682	0.0483236	1421821_at	EF-hand domain (C-terminal) containing 2	Efhc2	3.34505	0.0493114	0.662125	0.0388952
207911_s_at	transglutaminase 5	TGM5	1.2184	0.0516478	1.39356	0.190139	1453352_at	transglutaminase 5	Tgm5	3.3184	0.00547089	0.864869	0.952294
1554050_at	sphingomyelin phosphodiesterase, acid-like 3B	SMPDL3B	1.06688	0.182796	1.0412	0.243341	1451189_at	sphingomyelin phosphodiesterase, acid-like 3B	Smpdl3b	3.31554	0.00211238	0.949984	0.985015
219181_at	lipase, endothelial	LIPG	3.357	1.11997e-06	3.28161	0.00274791	1429540_at	lipase, endothelial	Lipg	3.31413	0.0483127	1.25861	0.269123
1552532_a_at	ATPase, H+ transporting, lysosomal 42kDa, V1 subunit C2	ATP6V1C2	2.98117	1.54916e-11	1.31592	0.168441	1417625_s_at	ATPase, H+ transporting, lysosomal V1 subunit C2	Atp6v1c2	3.30834	0.000147552	1.21799	0.472904
202245_at	lanosterol synthase (2,3-oxidosqualene-lanosterol cyclase)	LSS	0.964957	0.194067	0.835385	0.000169612	1430483_a_at	lanosterol synthase	Lss	3.30672	0.00461437	1.66763	0.102353
204952_at	LY6/PLAUR domain containing 3	LYPD3	1.4524	7.16934e-09	2.10501	8.68576e-06	1431043_at	Ly6/Plaur domain containing 3	Lypd3	3.29084	0.000653909	1.46146	0.196796
1552463_at	serpin peptidase inhibitor, clade B (ovalbumin), member 11	SERPINB11	1.0286	0.405911	1.03193	0.0092187	1449314_at	serine (or cysteine) peptidase inhibitor, clade B (ovalbumin), member 11	Serpinb11	3.27113	0.00307565	0.460226	0.000820155
218662_s_at	non-SMC condensin I complex, subunit G	NCAPG	2.54881	3.22033e-15	3.05031	8.62473e-06	1435043_at	on-SMC condensin I complex, subunit G	Ncapg	3.2644	0.00835473	0.903584	0.706165
224208_at	pleckstrin homology domain containing, family A (phosphoinositide binding specific) member 8	PLEKHA8	1.02893	0.281955	1.03017	0.0846395	1439016_x_at	pleckstrin homology domain containing, family A (phosphoinositide binding specific) member 8	Plekha8	3.2423	0.0198728	1.14406	0.645182
204614_at	serpin peptidase inhibitor, clade B (ovalbumin), member 2	SERPINB2	1.39413	0.000160954	1.60052	0.00592884	1449367_at	serine (or cysteine) peptidase inhibitor, clade B, member 2	Serpinb2	3.24045	0.00527735	1.24608	0.350751
240532_at	solute carrier family 32 (GABA vesicular transporter), member 1	SLC32A1	0.999935	0.802978	1.00993	0.00219849	1450488_at	Solute carrier family 32 (GABA vesicular transporter), member 1	Slc32a1	3.23654	0.033243	0.592856	0.412927
219461_at	p21(CDKN1A)-activated kinase 6	PAK6	1.39169	0.00145907	0.98208	0.303985	1436996_x_at	p21 (CDKN1A)-activated kinase 6	Pak6	3.2152	0.000419089	1.25838	0.600397
1570188_at	nuclear receptor subfamily 1, group I, member 3	NR1I3	1.01543	0.479159	1.01483	0.00195655	1436164_at	nuclear receptor subfamily 1, group I, member 3	Nr1i3	3.21498	0.0370415	0.973067	0.790178
204444_at	kinesin family member 11	KIF11	2.32395	4.96296e-14	2.27046	0.000324528	1427912_at	kinesin family member 2C	Kif2c	3.21406	0.0131989	0.977484	0.853795
219313_at	GRAM domain containing 1C	GRAMD1C	1.95409	4.24421e-08	1.38783	0.000675007	1424713_at	GRAM domain containing 1C	Gramd1c	3.20959	0.000675107	1.62018	0.270864
227423_at	leucine rich repeat containing 28	LRRC28	1.10423	0.0132216	1.30342	0.000220178	1430142_at	leucine rich repeat containing 28	Lrrc28	3.20793	0.0163052	1.54213	0.184338
220197_at	ATPase, H+ transporting, lysosomal V0 subunit a4	ATP6V0A4	0.692351	0.000107964	0.661044	0.00754741	1417607_at	ATPase, H+ transporting, lysosomal V0 subunit A4	Atp6v0a4	3.20694	0.0353537	1.72039	0.261658
202967_at	glutathione S-transferase A4	GSTA4	1.49752	5.68958e-13	1.60454	9.35125e-08	1425068_a_at	glutathione S-transferase, alpha 4	Gsta4	3.20017	0.0127834	1.21799	0.463485
205046_at	centromere protein E, 312kDa	CENPE	1.74627	5.32398e-14	3.34213	0.000154584	1418844_at	centromere protein E	Cenpe	3.18422	0.0233312	0.803202	0.629019
203515_s_at	phosphomevalonate kinase	PMVK	1.02699	0.53907	1.08975	0.740407	1439380_x_at	phosphomevalonate kinase	Pmvk	3.17134	0.00112274	1.9159	0.0106939
206466_at	acyl-CoA synthetase bubblegum family member 1	ACSBG1	0.847248	0.0019472	0.808628	0.0245854	1416067_at	acyl-CoA synthetase bubblegum family member 1	Acsbg1	3.1693	0.0170285	1.95909	0.228428
238177_at	solute carrier family 6 (neutral amino acid transporter), member 19	SLC6A19	1.01	0.512166	1.03024	0.0221745	1450910_at	solute carrier family 6 (neurotransmitter transporter), member 19	Slc6a19	3.16849	0.00157447	1.02423	0.97145
217894_at	potassium channel tetramerisation domain containing 3	KCTD3	0.971934	0.0789447	0.710682	4.36766e-05	1427747_a_at	potassium channel tetramerisation domain containing 3 /// similar to potassium channel tetramerisation domain containing 3	Kctd3	3.15883	0.00429046	0.528161	0.487064
206037_at	cysteine conjugate-beta lyase; cytoplasmic (glutamine transaminase K, kyneurenine aminotransferase)	CCBL1	0.919295	0.00309652	0.881458	0.00670847	1418305_s_at	cysteine conjugate-beta lyase 1	Ccbl1	3.15097	0.000582226	0.999908	0.990215
215093_at	NAD(P) dependent steroid dehydrogenase-like	NSDHL	1.50469	3.6467e-07	1.67381	4.0296e-05	1436199_at	NAD(P) dependent steroid dehydrogenase-like	Nsdhl	3.14618	0.00268185	1.5859	0.0624448
242065_x_at	isopentenyl-diphosphate delta isomerase 1	IDI1	0.787214	4.01394e-09	0.762123	5.04244e-06	1426231_at	isopentenyl-diphosphate delta isomerase	Idi1	3.1444	0.000120864	1.44916	0.0648558
210020_x_at	calmodulin-like 3	CALML3	2.93902	5.68732e-11	3.89968	2.33517e-08	1417978_at	calmodulin-like 3	Calml3	3.13706	0.0109993	1.05812	0.730768
212623_at	transmembrane protein 41B	TMEM41B	1.40027	0.000101528	1.11941	0.316531	1454892_at	transmembrane protein 41B	Tmem41b	3.12933	0.00232149	1.26204	0.364476
220538_at	adrenomedullin 2	ADM2	1.06232	0.713734	1.1348	0.0380162	1416184_s_at	adrenomedullin 2	Adm2	3.12884	0.00953504	0.946835	0.824776
203775_at	solute carrier family 25, member 13 (citrin)	SLC25A13	1.6907	1.72373e-14	1.89539	4.27678e-08	1450189_at	solute carrier family 25 (mitochondrial carrier, adenine nucleotide translocator), member 13	Slc25a13	3.12709	4.60072e-05	1.59259	0.102219
206653_at	polymerase (RNA) III (DNA directed) polypeptide G (32kD)	POLR3G	3.40105	4.07183e-16	3.76871	5.62603e-06	1439746_at	polymerase (RNA) III (DNA directed) polypeptide G	Polr3g	3.12278	0.00104107	1.31216	0.172416
1553341_at	urocanase domain containing 1	UROC1	1.03147	0.474522	1.01762	0.00138868	1456665_at	urocanase domain containing 1	Uroc1	3.11557	0.0163835	1.01978	0.848378
211484_s_at	Down syndrome cell adhesion molecule	DSCAM	0.986036	0.273187	1.02091	0.0337704	1421374_a_at	Down syndrome cell adhesion molecule	Dscam	3.10626	0.0463375	0.600578	0.0295022
222383_s_at	arachidonate lipoxygenase 3	ALOXE3	1.61193	0.00536794	2.01261	0.00142463	1416480_a_at	arachidonate lipoxygenase 3	Aloxe3	3.10485	0.00336667	1.36103	0.376195
209769_s_at	glycoprotein Ib (platelet), beta polypeptide	GP1BB	1.12347	0.3235	1.09074	0.0583338	1424433_at	Glycoprotein Ib, beta polypeptide	Gp1bb	3.09316	1.84784e-05	1.56939	0.131167
220653_at	zinc finger, imprinted 2	ZIM2	0.974521	0.156306	1.02549	0.021005	1460372_at	zinc finger, imprinted 2	Zim2	3.07358	0.0403153	0.884498	0.735563
1555606_a_at	glycerophosphodiester phosphodiesterase domain containing 1	GDPD1	0.994345	0.516206	1.00856	0.0142187	1424076_at	glycerophosphodiester phosphodiesterase domain containing 1	Gdpd1	3.06955	0.00643518	1.78577	0.13679
208168_s_at	chitinase 1 (chitotriosidase)	CHIT1	1.08269	0.394761	0.971781	0.337639	1418926_at	chitinase 1 (chitotriosidase)	Chit1	3.06322	0.00683804	1.1239	0.604275
204702_s_at	nuclear factor (erythroid-derived 2)-like 3	NFE2L3	2.10304	1.90518e-13	3.77541	5.13546e-14	1435312_at	nuclear factor, erythroid derived 2, like 3	Nfe2l3	3.0556	0.0177033	1.14859	0.851395
1565795_at	dual oxidase 1	DUOX1	1.03125	0.354851	1.02143	0.323113	1421436_at	dual oxidase 1	Duox1	3.02341	0.0315436	0.845689	0.604492
221696_s_at	serine/threonine/tyrosine kinase 1	STYK1	1.29724	1.37975e-08	1.47575	1.80014e-05	1452315_at	serine/threonine/tyrosine kinase 1	Styk1	3.01604	0.00965807	1.20379	0.74662
205651_x_at	Rap guanine nucleotide exchange factor (GEF) 4	RAPGEF4	0.781573	0.000731205	0.852217	0.00368914	1448074_at	Rap guanine nucleotide exchange factor (GEF) 4	Rapgef4	3.01053	0.00391739	0.941357	0.827046
208002_s_at	acyl-CoA thioesterase 7	ACOT7	1.88184	1.70858e-16	3.41182	1.52544e-08	1415993_at	acyl-CoA thioesterase 7	Acot7	3.00923	0.0308095	1.07379	0.864809
203124_s_at	solute carrier family 11 (proton-coupled divalent metal ion transporters), member 2	SLC11A2	1.25531	0.00253452	1.69505	4.83966e-06	1449901_a_at	solute carrier family 11 (proton-coupled divalent metal ion transporters), member 2	Slc11a2	3.00759	0.000203977	1.55901	0.136857
236039_at	LY6/PLAUR domain containing 5	LYPD5	1.98387	5.98149e-11	4.75853	0.00111911	1431057_a_at	Ly6/Plaur domain containing 5	Lypd5	3.00565	0.000627103	1.19854	0.384109
202421_at	immunoglobulin superfamily, member 3	IGSF3	1.39201	1.12409e-09	1.51407	8.80645e-06	1426642_at	immunoglobulin superfamily, member 3	Igsf3	2.99692	0.00772857	0.841196	0.728359
229838_at	nucleobindin 2	NUCB2	1.05349	0.28874	1.10508	0.421815	1436504_x_at	nucleobindin 2	Nucb2	2.99401	0.00108016	1.40218	0.295615
226390_at	StAR-related lipid transfer (START) domain containing 4	STARD4	1.78242	7.59193e-06	4.43118	2.26896e-05	1452106_at	StAR-related lipid transfer (START) domain containing 4	Stard4	2.98462	0.00086623	1.39878	0.209967
204168_at	microsomal glutathione S-transferase 2	MGST2	1.14391	0.00241926	1.18013	0.0834901	1433858_at	microsomal glutathione S-transferase 2	Mgst2	2.97249	0.00222291	2.20118	0.0212745
219990_at	E2F transcription factor 8	E2F8	2.6	1.58565e-11	2.34618	0.000716436	1421734_at	E2F transcription factor 8	E2f8	2.96239	0.000819163	0.840971	0.248428
225283_at	arrestin domain containing 4	ARRDC4	0.857829	0.00453953	0.88071	0.0287489	1417090_at	arrestin domain containing 4	Arrdc4	2.96131	0.00270543	0.991697	0.885961
212295_s_at	solute carrier family 7 (cationic amino acid transporter, y+ system), member 1	SLC7A1	2.16313	2.23504e-25	1.97013	2.31389e-05	1450923_at	solute carrier family 7 (cationic amino acid transporter, y+ system), member 1	Slc7a1	2.94889	0.000555963	0.815296	0.552072
205900_at	keratin 1 (epidermolytic hyperkeratosis)	KRT1	1.02082	0.427972	1.03688	0.579888	1428731_at	keratin 1	Krt1	2.93328	0.00516609	4.04493	0.0685112
236123_at	Suppression of tumorigenicity 7 like	ST7L	0.45993	1.05891e-07	0.381407	2.53327e-07	1452040_a_at	Suppression of tumorigenicity 7-like	St7l	2.92908	0.00520074	0.880147	0.506247
227385_at	phosphatidic acid phosphatase type 2 domain containing 2	PPAPDC2	1.27399	0.00146698	1.32088	6.67367e-06	1439878_at	phosphatidic acid phosphatase type 2 domain containing 2	Ppapdc2	2.91019	7.49931e-05	1.17811	0.489092
227782_at	zinc finger and BTB domain containing 7C	ZBTB7C	1.20863	0.00789021	1.53657	0.00303283	1460141_at	zinc finger and BTB domain containing 7C	Zbtb7c	2.90611	0.000958798	0.979219	0.851787
202525_at	protease, serine, 8	PRSS8	1.999	3.74134e-08	2.09506	0.000594082	1441036_at	protease, serine, 8 (prostasin)	Prss8	2.9046	0.00162239	1.24828	0.571805
213787_s_at	emopamil binding protein (sterol isomerase)	EBP	1.68758	2.0422e-10	1.92442	3.36698e-05	1421751_a_at	phenylalkylamine Ca2+ antagonist (emopamil) binding protein	Ebp	2.88559	0.00268498	1.21878	0.191526
210058_at	mitogen-activated protein kinase 13	MAPK13	1.91536	2.17317e-18	2.55657	6.65454e-08	1431852_at	mitogen-activated protein kinase 13	Mapk13	2.87646	0.00102546	1.49697	0.395387
202893_at	unc-13 homolog B (C. elegans)	UNC13B	0.990358	0.516855	0.970421	0.194125	1456532_at	unc-13 homolog B (C. elegans)	Unc13b	2.87222	0.00412639	1.59248	0.041529
209825_s_at	uridine-cytidine kinase 2	UCK2	2.18865	4.87058e-21	2.41874	2.03601e-06	1456491_at	uridine-cytidine kinase 2	Uck2	2.86327	0.00188192	1.06019	0.939347
215011_at	small nucleolar RNA host gene (non-protein coding) 3	SNHG3	1.23116	0.000141197	1.89746	0.00917558	1451375_at	small nucleolar RNA host gene (non-protein coding) 3	Snhg3	2.84785	0.00729015	0.891283	0.792168
226099_at	elongation factor, RNA polymerase II, 2	ELL2	2.26977	4.59327e-17	2.11715	1.40312e-08	1422179_at	elongation factor RNA polymerase II 2	Ell2	2.82928	0.00296463	1.38578	0.251466
221520_s_at	cell division cycle associated 8	CDCA8	1.63261	1.4855e-14	2.14503	0.000542079	1418739_at	cell division cycle associated 8	Cdca8	2.81591	0.00641135	1.12469	0.706818
218186_at	RAB25, member RAS oncogene family	RAB25	1.66259	2.4149e-09	1.98019	3.77106e-06	1446144_at	RAB25, member RAS oncogene family	Rab25	2.81255	0.00487542	1.40957	0.264763
227309_at	YOD1 OTU deubiquinating enzyme 1 homolog (S. cerevisiae)	YOD1	1.4531	0.00411208	1.67759	0.0443997	1459971_at	YOD1 OTU deubiquitinating enzyme 1 homologue (S. cerevisiae)	Yod1	2.80129	0.0025441	1.36228	0.303949
220249_at	hyaluronoglucosaminidase 4	HYAL4	3.7834	8.03809e-13	9.79696	2.27126e-08	1426092_a_at	hyaluronoglucosaminidase 4	Hyal4	2.7973	0.000544936	1.15182	0.601422
1562512_at	Sphingomyelin phosphodiesterase, acid-like 3A	SMPDL3A	1.0329	0.0805043	1.02922	0.0381372	1451144_at	sphingomyelin phosphodiesterase, acid-like 3A	Smpdl3a	2.78864	0.00068657	1.15576	0.25784
206193_s_at	corneodesmosin	CDSN	1.73228	0.00206081	8.70838	0.00151341	1418762_at	corneodesmosin	Cdsn	2.78145	0.00448562	1.16978	0.603891
217871_s_at	macrophage migration inhibitory factor (glycosylation-inhibiting factor)	MIF	1.29977	5.9116e-11	1.21905	0.0303038	1433919_at	macrophage migration inhibitory factor	Mif	2.77634	0.000440076	1.30008	0.240703
201896_s_at	proline/serine-rich coiled-coil 1	PSRC1	1.48315	1.12177e-08	1.58976	0.376982	1442707_at	proline/serine-rich coiled-coil 1	Psrc1	2.77137	0.00192607	0.714712	0.29076
219916_s_at	ring finger protein 39	RNF39	1.02195	0.874976	1.34545	0.13537	1448621_a_at	Ring finger protein 39	Rnf39	2.76013	0.00477712	0.963372	0.884275
227753_at	transmembrane protein 139	TMEM139	0.744036	1.40952e-08	0.747033	0.00553592	1454607_s_at	transmembrane protein 139	Tmem139	2.75148	0.00372638	1.82066	0.244007
203777_s_at	ribosomal protein S6 kinase, 70kDa, polypeptide 2	RPS6KB2	1.78338	9.10726e-15	2.28029	2.2929e-08	1448813_at	ribosomal protein S6 kinase, polypeptide 2	Rps6kb2	2.75132	0.00171642	1.2643	0.242962
206115_at	early growth response 3	EGR3	0.726885	8.62535e-07	0.957362	0.305664	1422008_a_at	early growth response 3	Egr3	2.75113	0.00258329	1.06075	0.970426
227180_at	ELOVL family member 7, elongation of long chain fatty acids (yeast)	ELOVL7	1.85101	5.69956e-16	2.64865	1.14095e-09	1422268_a_at	ELOVL family member 7, elongation of long chain fatty acids (yeast)	Elovl7	2.73506	0.000394429	1.5352	0.231564
228846_at	MAX dimerization protein 1	MXD1	5.36625	2.27599e-21	7.33999	4.96987e-08	1434388_at	MAX dimerization protein 1	Mxd1	2.73119	0.00972834	1.20636	0.486403
226043_at	G-protein signaling modulator 1 (AGS3-like, C. elegans)	GPSM1	1.2023	2.60416e-05	1.45584	0.00356059	1424612_at	G-protein signalling modulator 1 (AGS3-like, C. elegans)	Gpsm1	2.72491	0.00544758	1.3841	0.197949
238453_at	fibroblast growth factor binding protein 3	FGFBP3	0.865774	4.24026e-06	0.949359	0.0628934	1423129_at	fibroblast growth factor binding protein 3	Fgfbp3	2.70846	0.00220955	0.99164	0.981198
201248_s_at	sterol regulatory element binding transcription factor 2	SREBF2	1.35255	0.00616167	1.25015	0.0199161	1451886_at	sterol regulatory element binding factor 2	Srebf2	2.70806	3.4978e-05	1.13625	0.550836
201349_at	solute carrier family 9 (sodium/hydrogen exchanger), member 3 regulator 1	SLC9A3R1	1.29055	3.58707e-08	1.43012	0.000334216	1450995_at	solute carrier family 9 (sodium/hydrogen exchanger), member 3 regulator 1	Slc9a3r1	2.70511	0.00306031	1.15273	0.643865
231102_at	carnitine O-octanoyltransferase	CROT	1.33852	1.71785e-08	1.91494	5.08677e-07	1419412_at	carnitine O-octanoyltransferase	Crot	2.70444	0.0017685	1.09292	0.785033
1566140_at	HOP homeobox	HOP	0.825138	0.000525262	0.678459	0.00537205	1425814_a_at	HOP homeobox	Hopx	2.69351	0.00135982	1.25782	0.436552
204101_at	myotubularin 1	MTM1	1.01738	0.932279	1.06012	0.147398	1434348_at	X-linked myotubular myopathy gene 1	Mtm1	2.68736	0.000141913	0.792678	0.43834
212805_at	prune homolog 2 (Drosophila)	KIAA0367	0.493466	7.56597e-14	0.531578	9.31916e-05	1427893_a_at	kinesin family member 11	Kif11	2.67606	0.0056429	0.871427	0.674866
1560531_at	late cornified envelope 1B	LCE1B	0.589678	2.48682e-12	0.67814	0.00263842	1429189_at	late cornified envelope 1B	Lce1b	2.66331	0.00911682	1.86005	0.191242
202345_s_at	fatty acid binding protein 5 (psoriasis-associated) /// fatty acid binding protein 5-like 7 /// fatty acid binding protein 5-like 2	FABP5	2.59976	7.42812e-38	4.30134	6.86455e-17	1422749_at	fatty acid binding protein 5, epidermal	Fabp5	2.65675	5.64824e-05	1.36964	0.505251
201470_at	glutathione S-transferase omega 1	GSTO1	1.51876	1.90768e-18	1.76659	5.57891e-10	1425088_at	glutathione S-transferase omega 1	Gsto1	2.65401	0.00028835	1.47413	0.000325448
218251_at	MID1 interacting protein 1 (gastrulation specific G12 homolog (zebrafish))	MID1IP1	1.34368	5.85379e-06	1.50025	1.90163e-05	1433870_at	Mid1 interacting protein 1 (gastrulation specific G12-like (zebrafish))	Mid1ip1	2.65302	0.00464678	1.28225	0.217235
203397_s_at	UDP-N-acetyl-alpha-D-galactosamine:polypeptide N-acetylgalactosaminyltransferase 3 (GalNAc-T3)	GALNT3	1.69607	4.41509e-08	1.15179	0.170161	1423784_at	UDP-N-acetyl-alpha-D-galactosamine:polypeptide N-acetylgalactosaminyltransferase 3	Galnt3	2.65142	0.0064568	1.18573	0.227497
204641_at	NIMA (never in mitosis gene a)-related kinase 2	NEK2	2.53118	6.23546e-15	2.48225	0.00245726	1435231_at	NIMA (never in mitosis gene a)-related expressed kinase 2	Nek2	2.62626	0.00494322	1.08358	0.808603
212021_s_at	antigen identified by monoclonal antibody Ki-67	MKI67	2.94553	7.39214e-18	5.20003	1.5449e-06	1433933_s_at	antigen identified by monoclonal antibody Ki 67	Mki67	2.61086	0.00693092	0.88854	0.623717
218706_s_at	GRAM domain containing 3	GRAMD3	0.84899	0.000286682	0.835671	0.00676388	1424759_at	GRAM domain containing 3	Gramd3	2.60184	0.0014054	1.19551	0.389283
37152_at	peroxisome proliferator-activated receptor delta	PPARD	2.0889	6.57216e-17	3.29583	5.39792e-10	1439899_at	peroxisome proliferator activator receptor delta	Ppard	2.57863	0.00622467	0.952849	0.969378
204033_at	thyroid hormone receptor interactor 13	TRIP13	1.89672	3.95105e-13	3.83364	9.76709e-06	1455794_at	thyroid hormone receptor interactor 13	Trip13	2.57019	0.0091765	0.991067	0.91268
220638_s_at	Cas-Br-M (murine) ecotropic retroviral transforming sequence c	CBLC	1.71799	1.49864e-09	2.09006	0.000492923	1418244_at	Casitas B-lineage lymphoma c	Cblc	2.5583	0.00469699	0.633739	0.318066
209885_at	ras homolog gene family, member D	RHOD	1.30828	0.00270642	1.6612	0.0315042	1448492_a_at	ras homolog gene family, member D	Rhod	2.5556	0.00148042	1.67224	0.132822
65517_at	adaptor-related protein complex 1, mu 2 subunit	AP1M2	1.22778	2.67938e-05	1.41348	0.00341208	1416715_at	adaptor protein complex AP-1, mu 2 subunit	Ap1m2	2.5452	0.00950181	1.00346	0.890419
204485_s_at	target of myb1 (chicken)-like 1	TOM1L1	1.29779	1.60258e-05	1.2758	0.0960763	1455353_at	target of myb1-like 1 (chicken)	Tom1l1	2.54203	6.05551e-05	0.991704	0.885026
202179_at	bleomycin hydrolase	BLMH	0.905461	0.0719295	1.63829	0.0587347	1417785_at	bleomycin hydrolase	Blmh	2.53913	0.000201525	1.26951	0.250798
207018_s_at	RAB27B, member RAS oncogene family	RAB27B	1.98267	3.20106e-07	3.49387	4.54308e-07	1446498_at	RAB27b, member RAS oncogene family	Rab27b	2.53139	0.000543201	1.47964	0.229788
207066_at	histidine rich calcium binding protein	HRC	0.979969	0.253573	1.00177	0.656589	1425911_a_at	histidine rich calcium binding protein /// transcription factor AP-2, alpha	Hrc	2.52883	0.000665222	1.09839	0.741028
203453_at	sodium channel, nonvoltage-gated 1 alpha	SCNN1A	1.40899	2.41943e-06	2.09166	1.36318e-06	1449166_at	sodium channel, nonvoltage-gated, type I, alpha	Scnn1a	2.5268	0.00760385	1.38874	0.50153
219272_at	tripartite motif-containing 62	TRIM62	1.51186	4.15878e-10	2.25149	9.18312e-09	1455688_at	tripartite motif-containing 62	Trim62	2.52439	0.000613968	1.06135	0.713892
209681_at	solute carrier family 19 (thiamine transporter), member 2	SLC19A2	1.03276	0.793873	1.03098	0.539681	1449999_a_at	solute carrier family 19 (thiamine transporter), member 2	Slc19a2	2.52387	0.000327167	1.65701	0.192794
209373_at	mal, T-cell differentiation protein-like	MALL	1.73431	4.39259e-13	1.97616	3.72709e-06	1431554_a_at	mal, T-cell differentiation protein-like	Mall	2.51996	0.0040266	1.05975	0.60099
237690_at	G protein-coupled receptor 115	GPR115	0.820517	0.0154127	0.889189	0.0476403	1424512_a_at	G protein-coupled receptor 115	Gpr115	2.51659	0.00350301	1.34515	0.257457
1559167_x_at	MPV17 mitochondrial membrane protein-like	MPV17L	0.993158	0.351305	1.01402	0.849447	1434239_at	Mpv17 transgene, kidney disease mutant-like	Mpv17l	2.51189	0.00887202	1.07213	0.510465
201330_at	arginyl-tRNA synthetase	RARS	1.26912	2.39681e-14	1.15775	0.000854499	1448102_a_at	arginyl-tRNA synthetase	Rars	2.50605	0.00256105	1.14007	0.768935
225671_at	spinster homolog 2 (Drosophila)	SPNS2	1.49202	3.94091e-07	1.76252	9.1426e-05	1451532_s_at	spinster homolog 2 (Drosophila)	Spns2	2.50304	0.00947931	1.20221	0.473575
209512_at	hydroxysteroid dehydrogenase like 2	HSDL2	1.16798	0.493508	1.38773	0.0297717	1425958_at	hydroxysteroid dehydrogenase like 2	Hsdl2	2.49749	2.30494e-05	1.61429	0.0107305
222242_s_at	kallikrein-related peptidase 5	KLK5	1.02433	0.598247	1.80742	0.0396582	1428587_at	kallikrein related-peptidase 5	Klk5	2.49127	0.00652474	1.76511	0.206195
57163_at	elongation of very long chain fatty acids (FEN1/Elo2, SUR4/Elo3, yeast)-like 1	ELOVL1	1.49476	0.00142787	1.69866	0.00012755	1422184_a_at	elongation of very long chain fatty acids (FEN1/Elo2, SUR4/Elo3, yeast)-like 1	Elovl1	2.47379	0.00647815	1.99362	0.177738
219340_s_at	ceroid-lipofuscinosis, neuronal 8 (epilepsy, progressive with mental retardation)	CLN8	1.38474	1.538e-07	1.70164	1.69744e-06	1419067_a_at	ceroid-lipofuscinosis, neuronal 8	Cln8	2.46194	0.000758146	1.27445	0.208212
228252_at	PIF1 5'-to-3' DNA helicase homolog (S. cerevisiae)	PIF1	1.2087	8.64246e-09	1.43003	0.00189832	1438092_x_at	PIF1 5'-to-3' DNA helicase homolog (S. cerevisiae)	Pif1	2.45386	0.0010787	0.73187	0.176111
223659_at	transmembrane protease, serine 13	TMPRSS13	1.37974	0.000259482	1.83709	0.00231063	1455100_at	transmembrane protease, serine 13	Tmprss13	2.45012	0.00873194	1.3417	0.333724
206276_at	lymphocyte antigen 6 complex, locus D	LY6D	1.77078	1.27473e-20	1.83777	2.32381e-05	1430724_at	lymphocyte antigen 6 complex, locus D	Ly6d	2.43958	0.00229909	1.5304	0.2586
220620_at	cysteine-rich C-terminal 1	CRCT1	1.75173	9.34119e-09	4.63948	0.000651002	1419329_at	cysteine-rich C-terminal 1	Crct1	2.43103	0.000878365	1.24264	0.366007
202277_at	serine palmitoyltransferase, long chain base subunit 1	SPTLC1	1.11659	0.000104338	1.19633	6.87071e-05	1451799_at	serine palmitoyltransferase, long chain base subunit 1	Sptlc1	2.43034	0.00490034	1.09376	0.577866
207602_at	transmembrane protease, serine 11D	TMPRSS11D	16.9617	2.64904e-14	33.8792	3.19712e-06	1455048_at	transmembrane protease, serine 11f	Tmprss11f	2.42736	0.00412998	1.39574	0.304165
202954_at	ubiquitin-conjugating enzyme E2C	UBE2C	2.6372	3.04565e-21	2.51891	0.00757353	1456442_at	ubiquitin-conjugating enzyme E2C	Ube2c	2.42302	0.00574495	0.891728	0.605028
207121_s_at	mitogen-activated protein kinase 6	MAPK6	1.74074	2.88897e-21	2.05162	5.59677e-09	1431893_a_at	mitogen-activated protein kinase 6	Mapk6	2.41889	0.00210221	1.09308	0.728818
211423_s_at	sterol-C5-desaturase (ERG3 delta-5-desaturase homolog, S. cerevisiae)-like	SC5DL	1.2422	0.173134	1.52468	0.061227	1449024_a_at	sterol-C5-desaturase (fungal ERG3, delta-5-desaturase) homolog (S. cerevisae)	Sc5d	2.41278	0.00418023	1.90431	0.00302971
202068_s_at	low density lipoprotein receptor (familial hypercholesterolemia)	LDLR	2.52883	9.30459e-14	3.0879	1.23268e-05	1429295_s_at	low density lipoprotein receptor	Ldlr	2.41186	0.000946548	1.25342	0.234706
213621_s_at	Guanylate kinase 1	GUK1	1.04404	0.877466	1.0472	0.0417234	1425161_a_at	guanylate kinase 1	Guk1	2.39936	0.000277317	1.59223	0.0430049
223298_s_at	5'-nucleotidase, cytosolic III	NT5C3	2.51222	8.89971e-21	2.94861	1.28128e-07	1436365_at	5'-nucleotidase, cytosolic III	Nt5c3	2.3975	0.000538134	1.59106	0.204742
218180_s_at	EPS8-like 2	EPS8L2	1.31843	7.46139e-09	1.37642	0.00131625	1422645_at	EPS8-like 2	Eps8l2	2.38524	0.00417391	1.0413	0.760653
211762_s_at	karyopherin alpha 2 (RAG cohort 1, importin alpha 1)	KPNA2	2.73699	4.90874e-26	2.51252	1.80849e-08	1428722_at	karyopherin (importin) alpha 2 /// similar to nuclear pore-targeting complex component of 58 kDa	Kpna2	2.3823	0.0038178	0.93915	0.781633
221254_s_at	PITPNM family member 3	PITPNM3	1.05792	0.101589	1.01435	0.0214354	1438264_a_at	PITPNM family member 3	Pitpnm3	2.38161	0.00440523	0.742985	0.0610061
200989_at	hypoxia-inducible factor 1, alpha subunit (basic helix-loop-helix transcription factor)	HIF1A	1.38963	6.47597e-15	1.79219	2.3255e-06	1425590_s_at	hypoxia inducible factor 1, alpha subunit	Hif1a	2.38032	0.0010757	0.885111	0.379845
235168_at	phosphatidylinositol glycan anchor biosynthesis, class M	PIGM	0.890565	0.0156107	0.885013	0.0555676	1438155_x_at	phosphatidylinositol glycan anchor biosynthesis, class M	Pigm	2.37868	0.000904635	0.907179	0.957915
221454_at	BCL2-related ovarian killer	BOK	1.04719	0.875884	1.01527	0.00123096	1417788_at	Bcl-2-related ovarian killer protein	Bok	2.3686	0.00229175	0.995091	0.861433
201584_s_at	DEAD (Asp-Glu-Ala-Asp) box polypeptide 39	DDX39	2.26812	1.28205e-23	1.7731	3.12192e-06	1420434_at	DEAD (Asp-Glu-Ala-Asp) box polypeptide 39	Ddx39	2.36622	0.00179793	1.13588	0.754877
226177_at	glycolipid transfer protein	GLTP	1.50567	1.38476e-10	1.9138	3.33635e-12	1424306_at	glycolipid transfer protein	Gltp	2.35832	0.000478169	1.48734	0.16718
224578_at	regulator of chromosome condensation 2	RCC2	1.24338	2.66356e-10	0.62525	0.000654966	1448261_at	regulator of chromosome condensation 2	Rcc2	2.35315	0.00687157	1.00972	0.792024
227404_s_at	Early growth response 1	EGR1	1.2995	0.0272752	1.49955	0.394315	1421873_s_at	early growth response 1	Egr1	2.34307	0.00334862	1.08622	0.905065
210085_s_at	annexin A9	ANXA9	1.26721	0.334581	4.44635	0.0015121	1416710_at	annexin A9	Anxa9	2.33475	0.000592628	1.40676	0.364797
222451_s_at	zinc finger, DHHC-type containing 9	ZDHHC9	0.603954	3.93949e-10	0.751041	6.70444e-05	1460245_at	zinc finger, DHHC domain containing 9	Zdhhc9	2.33051	0.000159644	1.97491	0.0936789
226661_at	cell division cycle associated 2	CDCA2	1.87834	4.60548e-14	2.7224	7.51034e-06	1418736_at	cell division cycle associated 2	Cdca2	2.32836	0.00782721	0.776383	0.426072
218631_at	arginine vasopressin-induced 1	AVPI1	1.08097	0.294544	1.49291	0.0718955	1417644_at	arginine vasopressin-induced 1	Avpi1	2.32753	0.000921824	1.18159	0.578987
209835_x_at	CD44 molecule (Indian blood group)	CD44	1.18905	0.000964087	1.08513	0.428479	1418609_at	CD44 antigen	Cd44	2.32534	0.000358763	0.91426	0.286196
232400_at	SEC14-like 2 (S. cerevisiae)	SEC14L2	0.961296	0.0747077	1.02112	0.00393951	1449206_at	SEC14-like 2 (S. cerevisiae)	Sec14l2	2.32013	6.17701e-06	1.2057	0.337627
1569856_at	tripeptidyl peptidase II	TPP2	1.03831	0.647292	1.12051	0.0546485	1455426_at	tripeptidyl peptidase II	Tpp2	2.31877	0.00203086	1.16232	0.016331
1570207_at	ferric-chelate reductase 1	FRRS1	1.01219	0.570865	1.0235	0.0264325	1423542_at	Ferric-chelate reductase 1	Frrs1	2.31404	0.000670073	1.12889	0.558629
213707_s_at	distal-less homeobox 5	DLX5	1.22608	0.0339264	1.8573	0.00147017	1421037_at	distal-less homeobox 5	Dlx5	2.29932	0.00219049	1.01043	0.909678
209104_s_at	nucleolar protein family A, member 2 (H/ACA small nucleolar RNPs)	NOLA2	1.42898	4.31859e-17	1.6553	3.49587e-10	1435700_at	nucleolar protein family A, member 2	Nola2	2.29782	0.000317271	1.34033	0.261619
205027_s_at	mitogen-activated protein kinase kinase kinase 8	MAP3K8	1.5253	4.28684e-05	1.79226	4.70014e-05	1431766_x_at	mitogen-activated protein kinase kinase kinase 8	Map3k8	2.28324	0.000890015	1.05049	0.725817
203215_s_at	myosin VI	MYO6	1.0377	0.704003	0.895022	0.0160023	1434670_at	myosin VI	Myo6	2.28237	0.00503795	1.03723	0.903217
203287_at	ladinin 1	LAD1	1.87787	1.27274e-10	1.97407	2.06582e-07	1428949_at	ladinin	Lad1	2.2817	0.00127614	1.31194	0.352148
209595_at	general transcription factor IIF, polypeptide 2, 30kDa	GTF2F2	0.903323	0.0125003	1.14507	0.237952	1425156_at	general transcription factor IIF, polypeptide 2	Gtf2f2	2.28113	0.0001061	1.33642	0.195928
218810_at	zinc finger CCCH-type containing 12A	ZC3H12A	8.40864	1.26935e-17	15.3711	2.95197e-08	1460190_at	zinc finger CCCH type containing 12A	Zc3h12a	2.27908	0.000703578	1.07952	0.619536
239381_at	kallikrein-related peptidase 7	KLK7	1.51959	1.82764e-09	1.90165	7.30774e-06	1428605_at	kallikrein related-peptidase 7 (chymotryptic, stratum corneum)	Klk7	2.27752	0.000272233	1.3208	0.307764
225954_s_at	midnolin	MIDN	1.08237	0.759658	1.57619	0.00514456	1433907_at	midnolin	Midn	2.27638	0.00720706	1.02978	0.81073
202031_s_at	WD repeat domain, phosphoinositide interacting 2	WIPI2	1.12281	0.0107054	1.22385	0.00217596	1458087_at	WD repeat domain, phosphoinositide interacting 2	Wipi2	2.2752	0.000475423	1.13923	0.530772
211074_at	folate receptor 1 (adult)	FOLR1	1.43889	0.242007	0.620182	2.98719e-05	1423418_at	folate receptor 1 (adult)	Folr1	2.26676	0.00559134	0.551372	0.0298752
228672_at	inhibitor of growth family, member 5	ING5	1.01512	0.933549	1.02592	0.0701281	1427020_at	inhibitor of growth family, member 5	Ing5	2.26518	0.00481173	0.927185	0.593526
91826_at	EPS8-like 1	EPS8L1	0.931988	0.0635946	0.888584	0.0550931	1422639_at	EPS8-like 1	Eps8l1	2.25938	0.00596426	1.27601	0.412965
202042_at	histidyl-tRNA synthetase	HARS	1.21834	2.63675e-05	1.24947	0.000641441	1425418_at	histidyl-tRNA synthetase	Hars	2.25623	0.00022948	1.31146	0.0468563
232609_at	crumbs homolog 3 (Drosophila)	CRB3	1.24919	1.16153e-06	1.54091	2.28852e-06	1419325_at	crumbs homolog 3 (Drosophila)	Crb3	2.2558	0.00713257	1.03673	0.718324
238451_at	membrane protein, palmitoylated 7 (MAGUK p55 subfamily member 7)	MPP7	0.971546	0.154888	0.907666	0.0078983	1434201_at	membrane protein, palmitoylated 7 (MAGUK p55 subfamily member 7)	Mpp7	2.25167	0.00379596	1.27572	0.358035
228181_at	solute carrier family 30 (zinc transporter), member 1	SLC30A1	1.50418	2.04298e-05	3.32106	1.35137e-07	1450468_at	solute carrier family 30 (zinc transporter), member 1	Slc30a1	2.24822	0.00340638	1.01061	0.955339
210589_s_at	glucosidase, beta; acid (includes glucosylceramidase) /// glucosidase, beta; acid, pseudogene	GBA	2.45059	3.53238e-19	3.10508	2.7395e-08	1423895_a_at	glucosidase, beta, acid	Gba	2.24055	0.00469214	1.52567	0.0848677
225434_at	death effector domain containing 2	DEDD2	1.4039	4.55687e-11	1.70554	8.30196e-07	1420467_at	death effector domain-containing DNA binding protein 2	Dedd2	2.23937	0.00907825	1.02665	0.897666
208693_s_at	glycyl-tRNA synthetase	GARS	1.59011	1.88891e-16	1.92621	2.21518e-05	1423878_at	glycyl-tRNA synthetase	Gars	2.21438	0.00141533	1.1429	0.717484
215547_at	TSC22 domain family, member 2	TSC22D2	1.00015	0.45559	1.01511	0.0111446	1455841_s_at	TSC22 domain family 2	Tsc22d2	2.21118	0.00931062	1.21445	0.302151
205232_s_at	platelet-activating factor acetylhydrolase 2, 40kDa	PAFAH2	0.95711	0.117156	1.07164	0.443451	1436976_a_at	platelet-activating factor acetylhydrolase 2	Pafah2	2.20457	0.00048392	1.16482	0.371246
214070_s_at	ATPase, class V, type 10B	ATP10B	2.89988	1.31222e-16	4.08864	5.09296e-12	1417367_at	ATPase, class V, type 10B	Atp10b	2.20307	0.00816683	1.16892	0.500753
220780_at	phospholipase A2, group III	PLA2G3	2.59668	1.02338e-16	3.5725	9.00685e-08	1438665_at	phospholipase A2, group III	Pla2g3	2.20036	0.000625149	1.18094	0.488804
236172_at	Leukotriene B4 receptor	LTB4R	2.76212	6.98249e-20	2.12349	3.17375e-05	1430522_a_at	leukotriene B4 receptor 1	Ltb4r1	2.19871	0.00164834	2.08123	0.114843
235012_at	leucine-rich repeats and calponin homology (CH) domain containing 1	LRCH1	0.714035	2.21179e-09	0.711456	5.48299e-05	1429918_at	leucine-rich repeats and calponin homology (CH) domain containing 1	Lrch1	2.19593	0.00248759	1.38052	0.271911
221808_at	RAB9A, member RAS oncogene family	RAB9A	1.01625	0.68378	1.21772	0.0131567	1447806_s_at	RAB9, member RAS oncogene family	Rab9	2.18691	0.000807369	1.47636	0.0227755
218847_at	insulin-like growth factor 2 mRNA binding protein 2	IGF2BP2	0.810953	5.44457e-05	0.771685	0.0114497	1426507_at	insulin-like growth factor 2 mRNA binding protein 2	Igf2bp2	2.18466	0.00379575	1.93585	0.046051
219092_s_at	inositol 1,3,4,5,6-pentakisphosphate 2-kinase	IPPK	1.62219	2.63509e-17	1.76104	1.43354e-06	1427042_at	inositol 1,3,4,5,6-pentakisphosphate 2-kinase	Ippk	2.18082	0.00157107	1.01564	0.852863
223544_at	transmembrane protein 79	TMEM79	2.07345	8.99479e-20	1.89708	4.71266e-06	1455022_at	transmembrane protein 79	Tmem79	2.17279	0.000736551	1.1752	0.317126
201790_s_at	7-dehydrocholesterol reductase	DHCR7	1.18382	0.7747	3.41884	0.0149754	1420722_at	7-dehydrocholesterol reductase	Dhcr7	2.16652	0.00145154	1.50037	0.159535
204172_at	coproporphyrinogen oxidase	CPOX	1.30951	2.5832e-05	1.33343	0.00432263	1419237_at	coproporphyrinogen oxidase	Cpox	2.16556	0.000946806	1.53839	0.130943
205442_at	microfibrillar-associated protein 3-like	MFAP3L	0.704903	3.57258e-07	1.05005	0.721367	1433684_at	microfibrillar-associated protein 3-like	Mfap3l	2.16308	0.0038239	1.25201	0.470777
1554696_s_at	thymidylate synthetase	TYMS	2.17386	1.93654e-14	3.881	2.68832e-06	1456427_at	thymidylate synthase /// thymidylate synthase, pseudogene	Tyms	2.15876	0.00420148	0.757208	0.444256
219749_at	SH2 domain containing 4A	SH2D4A	1.37963	1.94618e-13	2.00679	1.22643e-06	1449681_at	SH2 domain containing 4A	Sh2d4a	2.15866	0.00414239	1.00586	0.973708
209408_at	kinesin family member 2C	KIF2C	2.6044	1.17208e-15	4.38882	3.33765e-06	1427918_a_at	kinesin family member 4	Kif4	2.15681	0.00385645	1.08587	0.820682
204503_at	envoplakin	EVPL	1.0185	0.58369	0.896734	0.0266809	1422693_a_at	envoplakin	Evpl	2.15423	0.00378149	1.42114	0.248508
232510_s_at	dipeptidyl-peptidase 3	DPP3	1.65617	2.25146e-06	1.9933	2.52291e-10	1421152_a_at	dipeptidylpeptidase 3	Dpp3	2.15267	0.00909679	1.34424	0.375335
205281_s_at	phosphatidylinositol glycan anchor biosynthesis, class A (paroxysmal nocturnal hemoglobinuria)	PIGA	1.62278	1.2318e-09	1.35247	0.000934082	1438115_a_at	phosphatidylinositol glycan anchor biosynthesis, class A	Piga	2.15204	0.00703167	0.810038	0.151542
209608_s_at	acetyl-Coenzyme A acetyltransferase 2 (acetoacetyl Coenzyme A thiolase)	ACAT2	1.1042	0.665883	1.33271	0.434244	1415901_at	acetyl-Coenzyme A acetyltransferase 2	Acat2	2.15023	0.00618318	1.63172	0.0137475
210138_at	regulator of G-protein signaling 20	RGS20	5.93957	1.34315e-17	10.983	2.65707e-11	1448397_at	regulator of G-protein signaling 20	Rgs20	2.14437	0.00224703	1.31535	0.409997
228014_at	peptidyl-tRNA hydrolase 1 homolog (S. cerevisiae)	PTRH1	1.11639	0.0424557	1.31084	0.0796768	1443794_x_at	peptidyl-tRNA hydrolase 1 homolog (S. cerevisiae)	Ptrh1	2.14337	0.00228181	0.984948	0.903374
221798_x_at	Ribosomal protein S2	RPS2	0.989002	0.13807	0.95688	0.179606	1448756_at	ribosomal protein S2	Rps2	2.14122	0.00515472	1.2419	0.220073
227360_at	Retinol dehydrogenase 13 (all-trans/9-cis)	RDH13	1.08022	0.0380885	2.22395	1.72188e-06	1448270_at	retinol dehydrogenase 13 (all-trans and 9-cis)	Rdh13	2.13657	0.000495911	1.32186	0.0529737
219976_at	hook homolog 1 (Drosophila)	HOOK1	1.4323	8.53244e-05	1.08307	0.419868	1425757_a_at	hook homolog 1 (Drosophila)	Hook1	2.13621	0.0011153	1.1558	0.590773
225182_at	transmembrane protein 50B	TMEM50B	0.794118	1.42887e-09	0.787971	0.00049494	1454991_at	transmembrane protein 50B	Tmem50b	2.13523	0.00320176	1.22388	0.13702
235857_at	potassium channel tetramerisation domain containing 11	KCTD11	1.68502	3.55093e-09	2.27604	2.82554e-05	1427591_at	potassium channel tetramerisation domain containing 11	Kctd11	2.13364	4.18736e-05	1.37498	0.251998
211951_at	nucleolar and coiled-body phosphoprotein 1	NOLC1	1.26856	1.57863e-06	1.35788	0.00031245	1435760_at	nucleolar and coiled-body phosphoprotein 1	Nolc1	2.12555	0.00433713	0.938315	0.882204
210190_at	syntaxin 11	STX11	1.46152	3.80646e-10	1.31393	0.0989696	1452284_at	syntaxin 11	Stx11	2.12502	0.00410094	0.962479	0.960272
218095_s_at	transmembrane protein 165	TMEM165	2.92836	3.24876e-31	2.42924	2.00137e-11	1454736_at	transmembrane protein 165	Tmem165	2.11809	0.00277599	1.02834	0.574565
224514_x_at	interleukin 17 receptor C	IL17RC	0.880363	0.0386514	0.910219	0.0190588	1426676_s_at	interleukin 17 receptor C	Il17rc	2.11796	0.000167603	1.09724	0.581872
210397_at	defensin, beta 1	DEFB1	1.12774	0.109272	1.33636	0.167892	1420499_at	defensin beta 1	Defb1	2.11351	0.000166836	1.67439	0.035434
212501_at	CCAAT/enhancer binding protein (C/EBP), beta	CEBPB	1.26406	4.02989e-11	1.1824	0.0441288	1418816_at	CCAAT/enhancer binding protein (C/EBP), beta	Cebpb	2.10962	0.00302628	1.39222	0.117997
221610_s_at	signal transducing adaptor family member 2	STAP2	1.55463	8.91785e-11	1.5724	3.60559e-05	1452094_at	signal transducing adaptor family member 2	Stap2	2.10763	0.00815381	1.26834	0.451564
200875_s_at	nucleolar protein 5A (56kDa with KKE/D repeat)	NOL5A	1.43943	6.19728e-08	1.45853	0.000381095	1435666_at	nucleolar protein 5A	Nol5a	2.10388	0.00451228	1.01013	0.976304
205490_x_at	gap junction protein, beta 3, 31kDa	GJB3	0.730573	2.01196e-06	0.910591	0.0385384	1424148_a_at	gap junction protein, beta 3	Gjb3	2.10054	0.0025113	1.14797	0.498394
205282_at	low density lipoprotein receptor-related protein 8, apolipoprotein e receptor	LRP8	1.65959	1.53674e-12	3.80152	7.40399e-07	1429990_at	low density lipoprotein receptor-related protein 8, apolipoprotein e receptor	Lrp8	2.10044	0.00795917	0.71398	0.289648
216579_at	gap junction protein, beta 4, 30.3kDa	GJB4	0.990966	0.473287	0.999216	0.806334	1424170_at	gap junction protein, beta 4	Gjb4	2.09847	0.00106379	0.883056	0.697781
202147_s_at	interferon-related developmental regulator 1	IFRD1	1.18532	0.133046	0.985091	0.531771	1426441_at	interferon-related developmental regulator 1	Ifrd1	2.08929	2.70955e-05	1.29407	0.136827
212527_at	DNA segment, Chr 15, Wayne State University 75, expressed	D15Wsu75e	2.10032	2.96623e-12	2.50461	0.000113777	1419845_at	DNA segment, Chr 15, Wayne State University 75, expressed	D15Wsu75e	2.0832	0.00525876	1.2515	0.318242
218307_at	radical S-adenosyl methionine domain containing 1	RSAD1	1.07207	0.223491	0.987455	0.459415	1448852_at	Radical S-adenosyl methionine domain containing 1	Rsad1	2.07752	0.000816023	0.8199	0.343062
217839_at	TRK-fused gene	TFG	1.30102	7.26743e-15	1.4597	1.42188e-07	1453206_at	Trk-fused gene	Tfg	2.0731	0.00173904	1.17646	0.0379542
209196_at	WD repeat domain 46	WDR46	1.30551	5.02759e-06	1.28068	0.0108051	1457448_at	WD repeat domain 46	Wdr46	2.06374	0.00156152	1.01444	0.964654
218777_at	receptor accessory protein 4	REEP4	1.2717	3.18121e-09	1.43949	0.000155894	1448289_at	receptor accessory protein 4	Reep4	2.05905	0.000934439	1.06258	0.712486
201049_s_at	ribosomal protein S18 /// similar to ribosomal protein S18	RPS18	0.980394	0.0668966	0.919569	0.0161457	1448755_at	ribosomal protein S18	Rps18	2.05818	0.00916885	0.716704	0.490871
209208_at	mannose-P-dolichol utilization defect 1	MPDU1	1.64351	5.16075e-15	2.01393	1.9769e-05	1434094_at	mannose-P-dolichol utilization defect 1	Mpdu1	2.05741	0.000493619	1.26369	0.147902
218548_x_at	testis expressed 264	TEX264	1.15607	0.0067403	1.7279	2.79752e-05	1453092_at	testis expressed gene 264	Tex264	2.0528	0.00491804	1.22699	0.363219
55065_at	MAP/microtubule affinity-regulating kinase 4	MARK4	0.955339	0.385787	1.1116	0.343318	1431980_a_at	MAP/microtubule affinity-regulating kinase 4	Mark4	2.05276	0.009774	0.89447	0.793851
205520_at	striatin, calmodulin binding protein	STRN	1.68803	4.38341e-11	1.68231	0.00564645	1452278_a_at	striatin, calmodulin binding protein	Strn	2.04948	0.00342236	0.945058	0.769959
201015_s_at	junction plakoglobin	JUP	1.32949	0.00528017	1.26715	0.026721	1427305_at	junction plakoglobin	Jup	2.04907	0.000854848	1.37721	0.204126
201745_at	twinfilin, actin-binding protein, homolog 1 (Drosophila)	TWF1	1.77383	1.78078e-19	1.66313	3.87606e-09	1456258_at	twinfilin, actin-binding protein, homolog 1 (Drosophila)	Twf1	2.04884	0.000675713	1.39756	0.0208646
201115_at	polymerase (DNA directed), delta 2, regulatory subunit 50kDa	POLD2	1.48178	7.09741e-09	1.5077	0.000114187	1439494_at	polymerase (DNA directed), delta 2, regulatory subunit	Pold2	2.04625	0.00288712	1.00772	0.90364
209872_s_at	plakophilin 3	PKP3	2.24009	5.66755e-05	3.19329	5.3117e-06	1438554_x_at	plakophilin 3	Pkp3	2.04538	0.00789615	1.2316	0.524897
225360_at	TraB domain containing	TRABD	1.17964	0.000287862	1.20574	5.12226e-07	1455448_at	TraB domain containing	Trabd	2.04265	0.00152572	1.25322	0.407612
209211_at	Kruppel-like factor 5 (intestinal)	KLF5	0.818232	9.0369e-06	0.843159	0.0022153	1428223_at	Kruppel-like factor 5	Klf5	2.04144	0.00354289	1.08208	0.611772
206855_s_at	hyaluronoglucosaminidase 2	HYAL2	1.04002	0.641877	1.00513	0.9465	1426048_s_at	hyaluronoglucosaminidase 2	Hyal2	2.0407	0.00262702	1.05354	0.956043
36499_at	cadherin, EGF LAG seven-pass G-type receptor 2 (flamingo homolog, Drosophila)	CELSR2	1.05951	0.290704	1.09976	0.370333	1418831_at	cadherin, EGF LAG seven-pass G-type receptor 2 (flamingo homolog, Drosophila)	Celsr2	2.03648	8.08089e-05	1.03271	0.867135
200766_at	cathepsin D	CTSD	1.5522	1.02785e-07	1.89099	1.72687e-05	1419534_at	cathepsin D	Ctsd	2.03335	0.00737199	1.50866	0.000565978
218677_at	S100 calcium binding protein A14	S100A14	1.45574	2.6753e-13	1.67051	3.6157e-05	1448911_at	S100 calcium binding protein A14	S100a14	2.03099	0.000744799	1.20477	0.441585
202575_at	cellular retinoic acid binding protein 2	CRABP2	3.89086	1.85549e-17	6.84579	2.63942e-09	1419322_at	cellular retinoic acid binding protein II	Crabp2	2.03024	0.00371933	1.20498	0.401773
227034_at	ankyrin repeat domain 57	ANKRD57	1.08382	0.118055	1.24157	0.0343246	1416635_at	ankyrin repeat domain 57	Ankrd57	2.02824	0.00330022	1.44416	0.0120382
223423_at	G protein-coupled receptor 160	GPR160	1.02874	0.201539	0.922978	0.0420807	1424529_s_at	G protein-coupled receptor 160	Gpr160	2.02699	0.000702285	1.23809	0.329746
209998_at	phosphatidylinositol glycan anchor biosynthesis, class O	PIGO	1.36182	1.65426e-09	1.31797	0.00209283	1438164_x_at	phosphatidylinositol glycan anchor biosynthesis, class O	Pigo	2.02423	4.27854e-05	1.08763	0.583174
1555773_at	bactericidal/permeability-increasing protein-like 2	BPIL2	1.3651	0.00156232	1.65931	0.000398394	1417806_at	bactericidal/permeability-increasing protein-like 2	Bpil2	2.02115	0.00197526	1.38739	0.193409
221549_at	glutamate-rich WD repeat containing 1	GRWD1	1.2301	7.37389e-05	1.20962	0.0452539	1424960_at	glutamate-rich WD repeat containing 1	Grwd1	2.01641	0.00442689	1.44154	0.345638
225866_at	brix domain containing 1	BXDC1	1.22997	2.79256e-06	1.38833	0.00143472	1417837_at	brix domain containing 1	Bxdc1	2.01549	0.000740559	1.11241	0.344522
239853_at	kinesin light chain 3	KLC3	0.804065	0.000398849	0.859781	0.0172087	1428146_s_at	kinesin light chain 3	Klc3	2.01415	0.00952285	1.44957	0.197201
209221_s_at	oxysterol binding protein-like 2	OSBPL2	0.852689	1.03647e-07	0.706215	1.21595e-05	1436820_at	oxysterol binding protein-like 2	Osbpl2	2.00125	0.00987671	1.08934	0.691469
204632_at	ribosomal protein S6 kinase, 90kDa, polypeptide 4	RPS6KA4	1.39368	1.90279e-08	2.05096	1.67598e-06	1448783_at	ribosomal protein S6 kinase, polypeptide 4	Rps6ka4	1.99579	0.00333749	0.818296	0.20513
222913_at	Kruppel-like factor 3 (basic)	KLF3	1.13179	0.00627712	1.31585	0.00275862	1428183_at	Kruppel-like factor 3 (basic) /// similar to BKLF	Klf3	1.99336	0.00396172	1.18953	0.392628
212543_at	absent in melanoma 1	AIM1	1.24792	2.61317e-08	1.23012	0.0784474	1416312_at	absent in melanoma 1	Aim1	1.99112	0.000702595	0.875152	0.534088
219110_at	nucleolar protein family A, member 1 (H/ACA small nucleolar RNPs)	NOLA1	1.16287	2.98446e-05	1.24784	0.0023664	1435693_at	nucleolar protein family A, member 1 (H/ACA small nucleolar RNPs)	Nola1	1.98811	0.00240579	1.0378	0.922079
209477_at	emerin (Emery-Dreifuss muscular dystrophy)	EMD	1.11756	0.10399	1.39617	2.36992e-05	1422308_a_at	emerin	Emd	1.98399	0.000908976	1.01244	0.941224
229638_at	iroquois homeobox 3	IRX3	0.904903	0.00308596	0.87396	0.103976	1427054_s_at	Iroquois related homeobox 3 (Drosophila)	Irx3	1.98362	0.00333886	0.92541	0.522734
205977_s_at	EPH receptor A1	EPHA1	1.66505	5.43124e-09	1.85008	1.52103e-05	1422558_at	Eph receptor A1	Epha1	1.98167	0.00252228	1.24754	0.650439
201231_s_at	enolase 1, (alpha)	ENO1	1.60189	1.97665e-23	1.83458	1.18797e-08	1422492_at	enolase 1, alpha non-neuron	Eno1	1.97992	0.00232718	1.35345	0.0204458
209638_x_at	regulator of G-protein signaling 12	RGS12	0.978571	0.180486	1.02979	0.492851	1448391_at	regulator of G-protein signaling 12	Rgs12	1.97195	0.00175578	1.08994	0.616246
210141_s_at	inhibin, alpha	INHA	1.07076	0.298147	1.01581	0.00198905	1427032_at	inhibin alpha	Inha	1.97005	0.00360297	0.555085	0.0111339
220892_s_at	phosphoserine aminotransferase 1	PSAT1	1.42779	0.000229298	1.69315	0.0129113	1441481_at	phosphoserine aminotransferase 1	Psat1	1.96743	0.000634869	1.3016	0.0408867
232996_at	coiled-coil domain containing 120	CCDC120	1.07198	0.190419	1.08677	0.0106193	1418349_at	coiled-coil domain containing 120	Ccdc120	1.96717	0.00064773	1.12198	0.508183
218860_at	nucleolar complex associated 4 homolog (S. cerevisiae)	NOC4L	1.23317	2.53889e-07	1.43277	0.000702468	1435630_s_at	nucleolar complex associated 4 homolog (S. cerevisiae)	Noc4l	1.96693	0.000452428	1.04379	0.884532
223076_s_at	NOL1/NOP2/Sun domain family, member 2	NSUN2	1.31617	3.15803e-07	1.13354	0.110393	1436336_at	NOL1/NOP2/Sun domain family 2	Nsun2	1.96257	0.000132067	1.22662	0.377933
1564063_a_at	ATPase, class VI, type 11B	ATP11B	2.13665	8.67442e-14	3.33701	5.54618e-10	1417410_s_at	ATPase, class VI, type 11B	Atp11b	1.96033	0.000824721	1.12082	0.306344
1554878_a_at	ATP-binding cassette, sub-family D (ALD), member 3	ABCD3	1.62798	0.000121707	2.65793	8.58874e-06	1415829_at	ATP-binding cassette, sub-family D (ALD), member 3	Abcd3	1.9489	0.00067469	1.27444	0.201226
223454_at	chemokine (C-X-C motif) ligand 16	CXCL16	1.88145	4.4538e-17	1.99905	2.06128e-05	1419671_a_at	chemokine (C-X-C motif) ligand 16	Cxcl16	1.94816	0.00336259	1.13065	0.560207
227334_at	ubiquitin specific peptidase 54	USP54	0.519081	8.70019e-26	0.565973	4.0386e-12	1456777_at	ubiquitin specific peptidase 54	Usp54	1.93881	0.000938631	0.841511	0.34366
206034_at	serpin peptidase inhibitor, clade B (ovalbumin), member 8	SERPINB8	1.77286	6.88431e-11	2.76174	4.86724e-06	1449399_a_at	serine (or cysteine) peptdiase inhibitor, clade B, member 8	Serpinb8	1.93586	0.000135339	1.0668	0.679823
205464_at	sodium channel, nonvoltage-gated 1, beta (Liddle syndrome)	SCNN1B	1.0262	0.661151	1.169	0.914523	1449178_at	sodium channel, nonvoltage-gated 1 beta	Scnn1b	1.9292	0.00391597	0.953631	0.705887
226198_at	target of myb1-like 2 (chicken)	TOM1L2	0.69429	3.6461e-08	1.46261	0.114185	1455404_at	target of myb1-like 2 (chicken)	Tom1l2	1.92887	0.003138	0.974203	0.977496
205164_at	glycine C-acetyltransferase (2-amino-3-ketobutyrate coenzyme A ligase)	GCAT	1.26127	2.56959e-06	1.52449	0.00261114	1424001_at	glycine C-acetyltransferase (2-amino-3-ketobutyrate-coenzyme A ligase)	Gcat	1.92267	0.0018122	1.31752	0.621411
203008_x_at	thioredoxin domain containing 9	TXNDC9	1.52845	2.46205e-14	1.91278	6.59505e-12	1456363_at	thioredoxin domain containing 9	Txndc9	1.91543	0.00084177	1.05493	0.64872
200863_s_at	RAB11A, member RAS oncogene family	RAB11A	1.37517	3.57127e-18	2.09222	1.64897e-11	1444504_at	RAB11a, member RAS oncogene family	Rab11a	1.91383	0.000341129	1.20774	0.274265
202290_at	PDGFA associated protein 1	PDAP1	1.2234	0.237043	1.87716	7.94199e-07	1437277_x_at	PDGFA associated protein 1	Pdap1	1.91249	0.000502929	1.3263	0.356772
205264_at	CD3e molecule, epsilon associated protein	CD3EAP	1.52527	1.31383e-05	1.29634	0.0308434	1418608_at	CD3E antigen, epsilon polypeptide associated protein	Cd3eap	1.91112	0.00223727	1.22978	0.0812088
224160_s_at	acyl-Coenzyme A dehydrogenase family, member 9	ACAD9	1.11303	0.197828	1.26107	0.055409	1415887_at	acyl-Coenzyme A dehydrogenase family, member 9	Acad9	1.90447	0.00276538	1.00208	0.980909
203832_at	small nuclear ribonucleoprotein polypeptide F	SNRPF	1.40516	1.48162e-16	1.48816	7.41318e-06	1451388_a_at	small nuclear ribonucleoprotein polypeptide F	Snrpf	1.90401	0.000491919	1.19061	0.369074
201915_at	SEC63 homolog (S. cerevisiae)	SEC63	0.841215	6.10487e-06	0.653207	3.20733e-06	1449237_at	SEC63-like (S. cerevisiae)	Sec63	1.9033	0.00217299	1.16415	0.382373
202257_s_at	CD2 (cytoplasmic tail) binding protein 2	CD2BP2	1.36165	6.315e-12	1.76371	7.60265e-07	1418517_at	CD2 antigen (cytoplasmic tail) binding protein 2	Cd2bp2	1.90214	0.00276611	1.23525	0.0699275
218939_at	leucine zipper-EF-hand containing transmembrane protein 1	LETM1	1.21421	3.14941e-06	1.5773	2.75212e-05	1429297_at	leucine zipper-EF-hand containing transmembrane protein 1	Letm1	1.89941	0.000171602	1.11769	0.269212
200802_at	seryl-tRNA synthetase	SARS	1.17865	3.46281e-06	1.43823	4.01168e-05	1448960_at	seryl-aminoacyl-tRNA synthetase	Sars	1.89931	5.37405e-05	1.01317	0.996322
210505_at	alcohol dehydrogenase 7 (class IV), mu or sigma polypeptide	ADH7	1.55114	6.15478e-10	2.17502	8.66695e-05	1416168_at	alcohol dehydrogenase 7 (class IV), mu or sigma polypeptide	Adh7	1.89726	0.000559367	1.25334	0.507585
220130_x_at	leukotriene B4 receptor 2	LTB4R2	1.40188	1.7555e-08	1.22015	0.0663799	1430535_at	leukotriene B4 receptor 2	Ltb4r2	1.88953	0.00255368	1.25017	0.450631
218145_at	tribbles homolog 3 (Drosophila)	TRIB3	1.09619	0.134596	0.798154	0.0012788	1455481_at	tribbles homolog 3 (Drosophila)	Trib3	1.88908	0.0022112	0.945221	0.946106
209186_at	ATPase, Ca++ transporting, cardiac muscle, slow twitch 2	ATP2A2	2.08734	1.0256e-16	1.85941	2.93314e-07	1417499_at	ATPase, Ca++ transporting, cardiac muscle, slow twitch 2	Atp2a2	1.88543	0.000630108	1.06269	0.743389
209089_at	RAB5A, member RAS oncogene family	RAB5A	1.29948	6.03286e-10	1.50219	4.42371e-07	1447739_x_at	RAB5A, member RAS oncogene family	Rab5a	1.88424	0.000170862	1.20305	0.143746
239433_at	leucine rich repeat containing 8 family, member E	LRRC8E	1.06979	0.628337	1.38817	0.166295	1430306_a_at	leucine rich repeat containing 8 family, member E	Lrrc8e	1.8805	0.000220659	1.09124	0.607817
235479_at	cytoplasmic polyadenylation element binding protein 2	CPEB2	1.35036	1.00688e-05	2.22458	3.00726e-05	1419223_a_at	cytoplasmic polyadenylation element binding protein 2	Cpeb2	1.8729	0.000753556	1.27236	0.38187
225251_at	RAB24, member RAS oncogene family	RAB24	1.75525	4.33875e-14	1.55386	9.34004e-06	1445466_at	RAB24, member RAS oncogene family	Rab24	1.86091	2.62656e-05	1.10759	0.600609
229424_s_at	Rho GTPase activating protein 27	ARHGAP27	1.00069	0.510345	1.02917	0.00549082	1416970_a_at	Rho GTPase activating protein 27	Arhgap27	1.85711	0.00232329	0.870754	0.5857
219186_at	zinc finger and BTB domain containing 7A	ZBTB7A	1.10987	0.215898	0.772007	0.000107757	1459992_x_at	zinc finger and BTB domain containing 7a	Zbtb7a	1.85691	0.0015198	1.08822	0.537645
221666_s_at	PYD and CARD domain containing	PYCARD	2.35908	2.47795e-24	2.9276	2.57468e-09	1444075_at	PYD and CARD domain containing	Pycard	1.8561	0.0038311	1.54336	0.178353
203454_s_at	ATX1 antioxidant protein 1 homolog (yeast)	ATOX1	1.84288	2.03091e-28	2.47282	1.47091e-10	1417357_at	ATX1 (antioxidant protein 1) homolog 1 (yeast)	Atox1	1.85402	0.00178862	1.23554	0.197927
200657_at	solute carrier family 25 (mitochondrial carrier; adenine nucleotide translocator), member 5	SLC25A5	1.46237	1.17162e-19	1.69216	7.89594e-11	1450203_at	solute carrier family 25 (mitochondrial carrier, adenine nucleotide translocator), member 5	Slc25a5	1.84891	0.000743875	1.13625	0.504243
207114_at	lymphocyte antigen 6 complex, locus G6C	LY6G6C	0.777525	0.00222199	1.45457	0.868387	1430742_a_at	lymphocyte antigen 6 complex, locus G6C	Ly6g6c	1.84219	0.00258089	1.07439	0.645226
205195_at	adaptor-related protein complex 1, sigma 1 subunit	AP1S1	1.08166	0.626267	2.83727	5.9971e-05	1416758_at	adaptor protein complex AP-1, sigma 1	Ap1s1	1.84072	0.00224676	1.06367	0.630427
202065_s_at	protein tyrosine phosphatase, receptor type, f polypeptide (PTPRF), interacting protein (liprin), alpha 1	PPFIA1	0.923296	0.0198006	0.839278	0.00189744	1439902_at	protein tyrosine phosphatase, receptor type, f polypeptide (PTPRF), interacting protein, alpha 1	Ppfia1	1.83449	0.000738726	1.01091	0.943473
209559_at	huntingtin interacting protein 1 related	HIP1R	1.10353	0.092849	1.12138	0.21395	1425639_at	huntingtin interacting protein 1 related	Hip1r	1.82636	0.00366189	1.06855	0.660537
221081_s_at	DENN/MADD domain containing 2D	DENND2D	2.05499	8.92739e-11	1.93802	7.27765e-06	1420562_at	DENN/MADD domain containing 2D	Dennd2d	1.82422	0.00295841	1.33506	0.124757
228931_at	coenzyme Q4 homolog (S. cerevisiae)	COQ4	1.71887	4.72041e-15	2.17577	9.37676e-07	1419150_at	coenzyme Q4 homolog (yeast)	Coq4	1.82052	0.00128946	1.35453	0.276534
220128_s_at	NIPA-like domain containing 2	NPAL2	1.17927	0.0165211	1.66385	0.00179649	1435936_at	NIPA-like domain containing 2	Npal2	1.82047	0.00233277	1.06811	0.692868
223100_s_at	nudix (nucleoside diphosphate linked moiety X)-type motif 5	NUDT5	1.67156	2.65084e-14	1.96798	2.49577e-11	1436556_at	nudix (nucleoside diphosphate linked moiety X)-type motif 5	Nudt5	1.81344	0.00141863	1.02084	0.863043
218743_at	chromatin modifying protein 6	CHMP6	1.1889	0.000448041	1.41766	7.7236e-06	1418956_at	chromatin modifying protein 6	Chmp6	1.80254	0.00306483	1.65031	0.342141
216909_at	ribosomal RNA processing 12 homolog (S. cerevisiae)	RRP12	1.0516	0.528403	1.01863	0.000548466	1448822_at	ribosomal RNA processing 12 homolog (S. cerevisiae)	Rrp12	1.8009	0.000647394	1.02803	0.940193
202854_at	hypoxanthine phosphoribosyltransferase 1 (Lesch-Nyhan syndrome)	HPRT1	1.44639	1.00608e-11	1.58957	7.88964e-09	1425899_a_at	hypoxanthine guanine phosphoribosyl transferase 1	Hprt1	1.79643	0.000685705	1.01667	0.951044
227119_at	CCR4-NOT transcription complex, subunit 6-like	CNOT6L	0.62992	4.44325e-14	0.597704	4.21766e-08	1419082_at	CCR4-NOT transcription complex, subunit 6-like	Cnot6l	1.79412	0.000474003	1.04632	0.627595
244062_at	dishevelled associated activator of morphogenesis 1	DAAM1	0.970191	0.366467	0.815086	0.00178861	1419872_at	dishevelled associated activator of morphogenesis 1	Daam1	1.79406	0.00323685	1.03027	0.815466
202330_s_at	uracil-DNA glycosylase	UNG	1.03149	0.968576	0.890398	0.0105591	1456559_at	uracil DNA glycosylase	Ung	1.78085	0.00366126	0.915677	0.648053
211043_s_at	clathrin, light chain (Lcb)	CLTB	1.12338	0.0694168	0.996703	0.396884	1419073_at	clathrin, light polypeptide (Lcb)	Cltb	1.7781	0.00127422	1.30346	0.247204
227471_at	HECT domain and ankyrin repeat containing, E3 ubiquitin protein ligase 1	HACE1	1.01264	0.5247	0.847444	0.000733171	1425294_at	HECT domain and ankyrin repeat containing, E3 ubiquitin protein ligase 1	Hace1	1.7766	0.000356951	1.22569	0.352484
215156_at	WD repeat domain 61	WDR61	0.768281	7.49451e-10	0.632626	1.79941e-06	1457644_s_at	WD repeat domain 61	Wdr61	1.77302	0.000158837	1.08204	0.401985
209250_at	degenerative spermatocyte homolog 1, lipid desaturase (Drosophila)	DEGS1	0.707056	9.07583e-21	0.757559	0.000177915	1420537_at	degenerative spermatocyte homolog 1 (Drosophila)	Degs1	1.76818	0.000142903	1.15566	0.399309
218295_s_at	nucleoporin 50kDa	NUP50	2.25377	7.829e-22	2.16719	5.32649e-07	1436643_x_at	nucleoporin 50	Nup50	1.76756	0.000673596	1.0509	0.791362
219532_at	elongation of very long chain fatty acids (FEN1/Elo2, SUR4/Elo3, yeast)-like 4	ELOVL4	1.343	0.000214612	2.02667	2.18694e-05	1422216_at	elongation of very long chain fatty acids (FEN1/Elo2, SUR4/Elo3, yeast)-like 4	Elovl4	1.76368	0.0030286	1.29769	0.300796
227700_x_at	ATPase family, AAA domain containing 3A	ATAD3A	1.34821	1.55806e-11	1.37397	0.00131947	1417335_at	ATPase family, AAA domain containing 3A	Atad3a	1.76338	0.00192231	1.40244	0.293237
228817_at	asparagine-linked glycosylation 9 homolog (S. cerevisiae, alpha- 1,2-mannosyltransferase)	ALG9	0.895034	0.00161057	0.788835	0.0053247	1416468_at	asparagine-linked glycosylation 9 homolog (yeast, alpha 1,2 mannosyltransferase)	Alg9	1.76211	0.00317207	1.3309	0.0717177
211623_s_at	fibrillarin	FBL	0.94222	0.00121244	0.951962	0.183476	1422776_at	fibrillarin /// similar to Fibrillarin	Fbl	1.75745	0.000951708	1.07124	0.857851
209046_s_at	GABA(A) receptor-associated protein-like 2	GABARAPL2	0.937049	0.0251889	1.01397	0.700074	1423768_at	gamma-aminobutyric acid (GABA-A) receptor-associated protein-like 2	Gabarapl2	1.75605	0.000419522	1.2908	0.250785
222836_at	NMDA receptor regulated 1	NARG1	0.991178	0.375984	1.02428	0.0186886	1434830_at	NMDA receptor-regulated gene 1	Narg1	1.75204	0.00116883	1.04441	0.794183
1552257_a_at	tubulin tyrosine ligase-like family, member 12	TTLL12	1.48907	1.16073e-06	1.43504	0.00289532	1456225_x_at	tubulin tyrosine ligase-like family, member 12	Ttll12	1.75082	0.000582796	1.06366	0.433604
201215_at	plastin 3 (T isoform)	PLS3	0.965434	0.0686607	0.991726	0.601921	1439374_x_at	plastin 3 (T-isoform)	Pls3	1.74486	2.30724e-05	0.993512	0.926818
204410_at	eukaryotic translation initiation factor 1A, Y-linked	EIF1AY	1.03635	0.658884	1.85673	0.298683	1422030_at	eukaryotic translation initiation factor 1A, Y-linked	Eif1ay	1.74184	0.00145559	1.12468	0.634491
218177_at	chromatin modifying protein 1B	CHMP1B	0.813598	1.90071e-06	0.87295	0.0416476	1418951_at	chromatin modifying protein 1B	Chmp1b	1.73792	1.18681e-05	1.18071	0.178469
213085_s_at	WW and C2 domain containing 1	WWC1	1.05726	0.458517	1.61355	0.00405105	1458458_at	WW, C2 and coiled-coil domain containing 1	Wwc1	1.72802	0.00177214	1.18959	0.578447
234000_s_at	protein tyrosine phosphatase-like A domain containing 1	PTPLAD1	0.798006	0.000172292	0.72409	2.75492e-08	1443308_at	protein tyrosine phosphatase-like A domain containing 1	Ptplad1	1.72492	0.00223733	1.17703	0.378892
212432_at	GrpE-like 1, mitochondrial (E. coli)	GRPEL1	1.57438	1.32664e-13	2.01782	1.49905e-06	1424942_a_at	GrpE-like 1, mitochondrial	Grpel1	1.71981	0.00170781	1.21302	0.177692
217846_at	glutaminyl-tRNA synthetase	QARS	1.04156	0.236794	1.13766	0.0264725	1444312_at	glutaminyl-tRNA synthetase	Qars	1.71471	0.000661912	1.24346	0.110929
201972_at	ATPase, H+ transporting, lysosomal 70kDa, V1 subunit A	ATP6V1A	1.12771	1.83841e-05	1.41431	8.07365e-09	1417614_at	ATPase, H+ transporting, lysosomal V1 subunit A	Atp6v1a	1.71162	0.00256362	1.08187	0.517514
226215_s_at	F-box and leucine-rich repeat protein 10	FBXL10	1.2353	1.28584e-05	1.53709	9.52441e-08	1422838_at	F-box and leucine-rich repeat protein 10 /// similar to F-box and leucine-rich repeat protein 10	Fbxl10	1.70922	0.00141193	0.996354	0.961411
201612_at	aldehyde dehydrogenase 9 family, member A1	ALDH9A1	0.998073	0.399443	1.01154	0.89212	1416441_at	aldehyde dehydrogenase 9, subfamily A1	Aldh9a1	1.70577	0.000493321	1.49788	0.00711296
202704_at	transducer of ERBB2, 1	TOB1	0.916588	0.000821719	0.856919	0.00950298	1455200_at	transducer of ErbB-2.1	Tob1	1.70544	0.00234482	1.4789	0.0368163
46256_at	splA/ryanodine receptor domain and SOCS box containing 3	SPSB3	0.717172	3.15034e-18	0.680818	1.79158e-07	1451648_a_at	splA/ryanodine receptor domain and SOCS box containing 3	Spsb3	1.70335	0.00351667	1.12094	0.579984
205185_at	serine peptidase inhibitor, Kazal type 5	SPINK5	1.0923	0.10751	1.60184	0.000275916	1451527_at	serine peptidase inhibitor, Kazal type 5	Spink5	1.69487	0.003977	1.17515	0.490543
224610_at	small nucleolar RNA host gene (non-protein coding) 1	SNHG1	1.25909	0.00159557	1.20825	0.119314	1451363_a_at	small nucleolar RNA host gene (non-protein coding) 1	Snhg1	1.69339	0.00312158	1.03503	0.831336
232901_at	arginyl-tRNA synthetase 2, mitochondrial	RARS2	0.950984	0.0546883	0.751207	0.000643587	1448111_at	arginyl-tRNA synthetase 2, mitochondrial (putative)	Rars2	1.69258	0.00264769	1.16929	0.288432
226617_at	ADP-ribosylation factor-like 5A	ARL5A	1.30216	0.000479339	2.205	2.9083e-07	1417040_a_at	ADP-ribosylation factor-like 5A	Arl5a	1.6904	0.00111524	1.0613	0.416577
223607_x_at	zinc finger, SWIM-type containing 1	ZSWIM1	1.01649	0.955282	1.06035	0.0359255	1460684_at	zinc finger, SWIM domain containing 1	Zswim1	1.67844	0.00025929	1.14152	0.431123
208384_s_at	midline 2	MID2	1.21534	0.00620369	2.51872	6.92477e-07	1433878_at	midline 2	Mid2	1.67784	0.00279739	1.11169	0.525101
201839_s_at	tumor-associated calcium signal transducer 1	TACSTD1	0.630178	7.33301e-06	0.422139	0.000242629	1452661_at	tumor-associated calcium signal transducer 1	Tacstd1	1.67732	0.00251581	1.06711	0.620434
203518_at	lysosomal trafficking regulator	LYST	0.947883	0.0357798	0.765402	7.09921e-05	1431091_at	lysosomal trafficking regulator	Lyst	1.66708	0.000386905	1.17539	0.340329
208652_at	protein phosphatase 2 (formerly 2A), catalytic subunit, alpha isoform	PPP2CA	1.39607	5.05664e-16	1.47831	7.16434e-06	1440435_at	protein phosphatase 2 (formerly 2A), catalytic subunit, alpha isoform	Ppp2ca	1.66565	0.000104125	1.11072	0.498561
206050_s_at	ribonuclease/angiogenin inhibitor 1	RNH1	1.09293	0.0651831	1.14287	0.169063	1448625_at	ribonuclease/angiogenin inhibitor 1	Rnh1	1.66354	0.00205095	1.36231	0.131706
226860_at	transmembrane protein 19	TMEM19	1.57201	3.37619e-11	2.53116	3.9617e-09	1454748_at	transmembrane protein 19	Tmem19	1.65666	0.00135456	1.11098	0.435325
210619_s_at	hyaluronoglucosaminidase 1	HYAL1	1.1791	0.0107222	1.05005	0.971093	1426047_a_at	hyaluronoglucosaminidase 1 /// N-acetyltransferase 6	Hyal1	1.65523	0.00303088	0.907494	0.827095
222429_at	drebrin-like	DBNL	1.45639	6.71136e-09	1.973	3.20619e-05	1420352_at	drebrin-like	Dbnl	1.65377	0.00399701	0.85946	0.784031
221535_at	large subunit GTPase 1 homolog (S. cerevisiae)	LSG1	1.06911	0.624211	1.09617	0.325879	1430353_at	large subunit GTPase 1 homolog (S. cerevisiae)	Lsg1	1.65193	0.000343224	0.822607	0.169616
202433_at	solute carrier family 35, member B1	SLC35B1	1.46642	1.04479e-15	1.6789	2.96557e-07	1450542_s_at	solute carrier family 35, member B1	Slc35b1	1.6505	0.00118155	1.01241	0.982719
202522_at	phosphatidylinositol transfer protein, beta	PITPNB	1.14902	1.14512e-05	1.15991	0.00119901	1438217_at	phosphatidylinositol transfer protein, beta	Pitpnb	1.64837	0.00116197	1.32567	0.071529
225989_at	hect domain and RLD 4	HERC4	1.11328	0.430161	0.902498	0.112399	1425528_at	hect domain and RLD 4	Herc4	1.64762	0.00271315	1.23995	0.35422
209377_s_at	high mobility group nucleosomal binding domain 3	HMGN3	1.05005	0.247202	1.14512	0.0237814	1425715_at	high mobility group nucleosomal binding domain 3	Hmgn3	1.64553	0.000963771	1.03575	0.841941
201530_x_at	eukaryotic translation initiation factor 4A, isoform 1	EIF4A1	1.50397	7.46155e-17	1.38027	0.000598839	1422103_a_at	eukaryotic translation initiation factor 4A1	Eif4a1	1.64472	0.00185899	1.20242	0.242205
1569587_at	Phosphoinositide-3-kinase, class 2, alpha polypeptide	PIK3C2A	1.03312	0.136514	1.04702	0.00086909	1438192_s_at	phosphatidylinositol 3-kinase, C2 domain containing, alpha polypeptide	Pik3c2a	1.64206	0.00074433	1.0894	0.567925
201795_at	lamin B receptor	LBR	1.24677	2.24026e-05	1.10216	0.510647	1429071_at	lamin B receptor	Lbr	1.63981	0.00260079	0.962052	0.842125
225130_at	zinc finger, RAN-binding domain containing 1	ZRANB1	0.70629	1.08094e-08	0.812879	0.000414127	1460469_at	zinc finger, RAN-binding domain containing 1	Zranb1	1.63926	0.000682081	1.13678	0.262652
208949_s_at	lectin, galactoside-binding, soluble, 3	LGALS3	0.787156	4.68945e-13	0.70828	3.14957e-06	1429328_at	lectin, galactose binding, soluble 3	Lgals3	1.63695	0.00291276	1.25893	0.203489
205724_at	plakophilin 1 (ectodermal dysplasia/skin fragility syndrome)	PKP1	1.61791	0.0626507	3.46358	0.00117909	1438510_a_at	plakophilin 1	Pkp1	1.63598	0.00135376	1.21063	0.284084
213349_at	transmembrane and coiled-coil domain family 1	TMCC1	1.33185	5.65767e-07	1.51775	0.000176421	1453844_at	transmembrane and coiled coil domains 1	Tmcc1	1.63003	0.00215691	0.830811	0.386295
216609_at	Thioredoxin	TXN	1.16316	0.114628	1.44442	0.0134302	1456333_a_at	thioredoxin 1	Txn1	1.62747	0.00376143	1.09983	0.467651
202193_at	LIM domain kinase 2	LIMK2	1.30289	2.94214e-07	1.31794	3.70127e-05	1429460_at	LIM motif-containing protein kinase 2	Limk2	1.6257	0.00195516	0.98898	0.953744
219037_at	ribosomal RNA processing 15 homolog (S. cerevisiae)	RRP15	1.56451	3.58566e-08	1.74148	4.52196e-06	1448825_at	ribosomal RNA processing 15 homolog (S. cerevisiae)	Rrp15	1.62244	0.00211502	0.941199	0.748964
219901_at	FYVE, RhoGEF and PH domain containing 6	FGD6	1.1618	0.288086	1.48127	0.0492574	1423078_a_at	FYVE, RhoGEF and PH domain containing 6	Fgd6	1.61383	0.00256115	1.04891	0.991796
223040_at	N-acetyltransferase 5	NAT5	1.21047	4.22332e-06	1.35309	0.00015317	1434851_s_at	N-acetyltransferase 5 (ARD1 homolog, S. cerevisiae)	Nat5	1.61215	0.000185816	1.06338	0.388478
217773_s_at	NADH dehydrogenase (ubiquinone) 1 alpha subcomplex, 4, 9kDa	NDUFA4	1.15001	3.46856e-08	1.24332	0.000356139	1435191_at	NADH dehydrogenase (ubiquinone) 1 alpha subcomplex, 4	Ndufa4	1.61122	0.00202033	1.28313	0.101849
230320_at	transforming growth factor beta regulator 1	TBRG1	0.842068	7.97607e-06	0.705372	7.3357e-05	1452932_at	transforming growth factor beta regulated gene 1	Tbrg1	1.60898	0.00263101	1.03002	0.773259
201263_at	threonyl-tRNA synthetase	TARS	1.58386	5.06794e-15	1.66385	4.78177e-06	1452879_at	threonyl-tRNA synthetase	Tars	1.60537	0.000156454	1.17392	0.301374
224654_at	DEAD (Asp-Glu-Ala-Asp) box polypeptide 21	DDX21	1.50919	3.28918e-11	1.87106	0.000114672	1420431_at	DEAD (Asp-Glu-Ala-Asp) box polypeptide 21	Ddx21	1.60459	0.00332925	0.898767	0.605865
201512_s_at	translocase of outer mitochondrial membrane 70 homolog A (S. cerevisiae)	TOMM70A	1.52099	9.04076e-08	1.43559	0.00146573	1455408_at	translocase of outer mitochondrial membrane 70 homolog A (yeast)	Tomm70a	1.60437	3.7142e-05	0.937696	0.617851
201400_at	proteasome (prosome, macropain) subunit, beta type, 3	PSMB3	1.4325	1.62123e-20	1.7684	3.88616e-07	1441581_at	proteasome (prosome, macropain) subunit, beta type 3	Psmb3	1.60418	0.00363006	1.15261	0.24272
225889_at	AE binding protein 2	AEBP2	1.14551	0.0487297	1.23194	0.0137731	1416203_at	AE binding protein 2	Aebp2	1.60351	0.000563776	1.03485	0.814085
1556616_a_at	Kelch domain containing 4	KLHDC4	1.07492	0.00918384	1.23149	0.000495395	1428242_at	kelch domain containing 4 /// hypothetical gene supported by NM_145605	Klhdc4	1.60207	0.00261559	0.999542	0.935801
208978_at	cysteine-rich protein 2	CRIP2	0.642951	1.53613e-05	0.584016	0.000196485	1419394_s_at	cysteine rich protein 2	Crip2	1.60161	0.00175637	0.890339	0.593261
212815_at	activating signal cointegrator 1 complex subunit 3	ASCC3	1.8147	6.30926e-15	2.23598	9.39763e-10	1417311_at	activating signal cointegrator 1 complex subunit 3	Ascc3	1.5991	0.000285816	1.0747	0.586023
231697_s_at	Transmembrane protein 49	TMEM49	1.59311	0.00019714	3.33991	0.0416563	1454957_at	transmembrane protein 49	Tmem49	1.59561	0.00153659	1.06918	0.459763
225454_at	coiled-coil domain containing 124	CCDC124	1.30574	2.13951e-05	1.6307	8.67347e-05	1418355_at	coiled-coil domain containing 124	Ccdc124	1.59533	0.00305262	1.05075	0.56417
202003_s_at	acetyl-Coenzyme A acyltransferase 2 (mitochondrial 3-oxoacyl-Coenzyme A thiolase)	ACAA2	0.891064	0.0141082	1.34936	0.299224	1415879_a_at	acetyl-Coenzyme A acyltransferase 2 (mitochondrial 3-oxoacyl-Coenzyme A thiolase)	Acaa2	1.59388	0.00272253	1.25757	0.0255433
226707_at	nicotinate phosphoribosyltransferase domain containing 1	NAPRT1	1.48499	1.40458e-09	1.53914	0.00126779	1434725_at	nicotinate phosphoribosyltransferase domain containing 1	Naprt1	1.59286	0.0037942	0.900435	0.844268
237214_at	transferrin receptor (p90, CD71)	TFRC	1.02893	0.208817	1.02145	0.0027325	1453223_s_at	transferrin receptor	Tfrc	1.59029	0.00229753	1.38771	0.115512
207855_s_at	chloride channel CLIC-like 1	CLCC1	1.01123	0.411221	0.807025	0.000371218	1419057_at	chloride channel CLIC-like 1	Clcc1	1.58996	0.000137682	1.07111	0.648862
1555716_a_at	coxsackie virus and adenovirus receptor	CXADR	1.43555	0.0395384	2.19042	0.0503855	1419647_a_at	coxsackievirus and adenovirus receptor	Cxadr	1.58908	0.00138473	1.13764	0.456366
238164_at	USP6 N-terminal like	USP6NL	2.41861	6.80447e-15	4.41488	4.06769e-09	1456877_at	USP6 N-terminal like	Usp6nl	1.58455	0.00108567	1.0632	0.622719
201063_at	reticulocalbin 1, EF-hand calcium binding domain	RCN1	0.899562	0.0209861	1.15995	0.145562	1448262_at	reticulocalbin 1	Rcn1	1.58104	0.000190707	1.07503	0.532728
232437_at	cleavage and polyadenylation specific factor 3-like	CPSF3L	1.33485	1.15679e-07	1.40431	0.0105093	1419293_at	cleavage and polyadenylation specific factor 3-like	Cpsf3l	1.58081	0.00157876	1.04729	0.677514
227118_s_at	Mitochondrial ribosomal protein S26	MRPS26	1.0175	0.725333	1.04381	0.199367	1434264_at	mitochondrial ribosomal protein S26	Mrps26	1.57727	0.00172783	1.15828	0.423706
1560770_at	Poly(A) binding protein, cytoplasmic 1	PABPC1	1.05244	0.243434	1.03572	0.00506971	1436957_at	poly A binding protein, cytoplasmic 1	Pabpc1	1.57712	0.00100455	1.04002	0.897633
213911_s_at	H2A histone family, member Z	H2AFZ	1.42262	2.53708e-18	1.53827	2.67771e-08	1425290_at	H2A histone family, member Z	H2afz	1.57337	0.000826725	1.01941	0.932637
204384_at	golgi autoantigen, golgin subfamily a, 2	GOLGA2	0.885401	0.00258534	0.797658	0.00362952	1424383_at	golgi autoantigen, golgin subfamily a, 2	Golga2	1.57133	0.00310207	1.29957	0.183643
211168_s_at	UPF1 regulator of nonsense transcripts homolog (yeast)	UPF1	1.17422	0.000312958	0.91297	0.0923801	1456580_s_at	UPF1 regulator of nonsense transcripts homolog (yeast)	Upf1	1.57097	0.00370925	1.21627	0.379169
218556_at	ORM1-like 2 (S. cerevisiae)	ORMDL2	1.70748	3.69712e-19	2.08755	2.05766e-07	1436778_at	ORM1-like 2 (S. cerevisiae)	Ormdl2	1.57023	0.000635851	1.04124	0.799939
225557_at	AXIN1 up-regulated 1	AXUD1	1.28263	8.10132e-06	1.67149	0.00922806	1417649_at	AXIN1 up-regulated 1	Axud1	1.56892	0.000186004	1.34667	0.0838204
204026_s_at	ZW10 interactor	ZWINT	2.41978	2.14456e-19	2.5997	2.67615e-06	1460689_at	ZW10 interactor	Zwint	1.56845	0.000165611	1.20278	0.249602
201118_at	phosphogluconate dehydrogenase	PGD	1.9718	1.31958e-13	2.50406	6.18667e-06	1438016_at	phosphogluconate dehydrogenase	Pgd	1.56794	0.0014104	1.71671	0.0213782
221922_at	G-protein signaling modulator 2 (AGS3-like, C. elegans)	GPSM2	1.19364	0.000808113	1.10559	0.825999	1424634_at	G-protein signalling modulator 2 (AGS3-like, C. elegans)	Gpsm2	1.56412	0.00198552	0.986202	0.977675
239212_at	LTV1 homolog (S. cerevisiae)	LTV1	0.970715	0.152924	0.712178	0.00431823	1430567_at	LTV1 homolog (S. cerevisiae)	Ltv1	1.56325	0.00380701	0.958778	0.756443
226268_at	RAB21, member RAS oncogene family	RAB21	0.890461	0.00119682	0.86456	0.00867749	1445408_at	RAB21, member RAS oncogene family	Rab21	1.56119	0.0039885	1.13288	0.353342
203677_s_at	TAR (HIV-1) RNA binding protein 2	TARBP2	1.32437	2.15028e-12	1.3479	7.46343e-05	1452770_at	TAR (HIV) RNA binding protein 2	Tarbp2	1.55565	0.000464685	4.05543	0.201975
201130_s_at	cadherin 1, type 1, E-cadherin (epithelial)	CDH1	1.45841	0.00549399	1.33736	0.742978	1418748_at	cadherin 1	Cdh1	1.55198	0.00247573	1.12091	0.36575
200909_s_at	ribosomal protein, large, P2	RPLP2	0.932117	1.14698e-09	0.860355	0.00604499	1448727_at	ribosomal protein, large P2	Rplp2	1.54842	1.03888e-05	1.1465	0.320981
206621_s_at	eukaryotic translation initiation factor 4H	EIF4H	1.1171	7.38768e-05	1.15889	0.036552	1422154_at	eukaryotic translation initiation factor 4H	Eif4h	1.54573	0.000206018	1.0174	0.900201
209503_s_at	proteasome (prosome, macropain) 26S subunit, ATPase, 5	PSMC5	1.15966	9.49046e-09	1.22752	0.0011719	1441917_s_at	protease (prosome, macropain) 26S subunit, ATPase 5	Psmc5	1.53902	0.00166969	1.10732	0.614138
200022_at	ribosomal protein L18	RPL18	0.936309	8.58839e-07	0.91364	0.074309	1448663_s_at	ribosomal protein L18	Rpl18	1.53705	4.38995e-05	1.17058	0.346218
201478_s_at	dyskeratosis congenita 1, dyskerin	DKC1	1.33416	4.01205e-05	1.28457	0.0235062	1420838_at	dyskeratosis congenita 1, dyskerin homolog (human)	Dkc1	1.53162	9.88354e-07	1.04205	0.868499
201920_at	solute carrier family 20 (phosphate transporter), member 1	SLC20A1	1.64174	1.71131e-07	1.48425	0.0139128	1450004_at	solute carrier family 20, member 1	Slc20a1	1.53158	0.00142463	0.951984	0.950371
205249_at	early growth response 2 (Krox-20 homolog, Drosophila)	EGR2	0.746217	6.27943e-05	0.989773	0.153911	1421976_at	early growth response 2	Egr2	1.52694	0.00311832	0.92237	0.616307
201201_at	cystatin B (stefin B)	CSTB	1.95273	4.61408e-19	2.36476	4.9793e-08	1419470_at	cystatin B	Cstb	1.52642	0.00292795	1.124	0.279786
201546_at	thyroid hormone receptor interactor 12	TRIP12	1.31092	3.46113e-16	1.28626	1.66666e-06	1455736_at	thyroid hormone receptor interactor 12	Trip12	1.52599	0.000449733	1.21258	0.162071
225478_at	Malignant fibrous histiocytoma amplified sequence 1	MFHAS1	1.95492	3.70424e-11	2.39461	2.72968e-10	1433770_at	malignant fibrous histiocytoma amplified sequence 1	Mfhas1	1.52444	0.000856235	0.922213	0.799964
222441_x_at	slowmo homolog 2 (Drosophila)	SLMO2	1.74201	2.70496e-17	2.25187	4.80386e-08	1451026_at	slowmo homolog 2 (Drosophila)	Slmo2	1.52053	0.000435737	1.18768	0.0736505
200936_at	ribosomal protein L8	RPL8	0.919407	3.36735e-10	0.933309	0.141636	1448679_at	ribosomal protein L8	Rpl8	1.52039	1.98033e-05	1.11806	0.351876
1554572_a_at	suppressor of variegation 3-9 homolog 2 (Drosophila)	SUV39H2	1.4762	2.5127e-07	1.71229	0.000122462	1452492_a_at	suppressor of variegation 3-9 homolog 2 (Drosophila)	Suv39h2	1.5193	0.00223168	1.07548	0.703345
232519_at	NSFL1 (p97) cofactor (p47)	NSFL1C	1.08764	0.00990439	1.01402	0.00224018	1436329_at	NSFL1 (p97) cofactor (p47)	Nsfl1c	1.51862	0.00134352	1.0027	0.90934
209744_x_at	itchy homolog E3 ubiquitin protein ligase (mouse)	ITCH	1.47387	1.92816e-11	2.36073	3.65637e-07	1427183_at	itchy, E3 ubiquitin protein ligase	Itch	1.51853	0.000648834	0.946196	0.166699
200925_at	cytochrome c oxidase subunit VIa polypeptide 1	COX6A1	1.21834	1.76039e-10	1.29141	1.77407e-06	1419168_at	cytochrome c oxidase, subunit VI a, polypeptide 1	Cox6a1	1.51799	0.000239139	1.40505	0.00505377
228497_at	solute carrier family 22 (organic cation transporter), member 15	SLC22A15	0.593299	5.84522e-13	0.504291	6.24162e-09	1450085_at	solute carrier family 22 (organic anion/cation transporter), member 15	Slc22a15	1.51531	0.0038578	1.32381	0.268044
219177_at	brix domain containing 2	BXDC2	1.08248	0.148511	1.19185	0.10896	1417843_s_at	brix domain containing 2	Bxdc2	1.51424	0.00240673	0.959693	0.832959
213041_s_at	ATP synthase, H+ transporting, mitochondrial F1 complex, delta subunit	ATP5D	1.42689	0.000213734	1.48296	7.61817e-05	1417588_at	ATP synthase, H+ transporting, mitochondrial F1 complex, delta subunit	Atp5d	1.51387	0.000922077	1.42473	0.000649941
202777_at	soc-2 suppressor of clear homolog (C. elegans)	SHOC2	0.888821	7.29729e-05	0.740855	5.69676e-09	1449863_a_at	soc-2 (suppressor of clear) homolog (C. elegans)	Shoc2	1.51253	0.000975326	0.988173	0.941963
223055_s_at	exportin 5	XPO5	1.4965	6.95668e-14	1.51899	0.00023704	1459522_s_at	exportin 5	Xpo5	1.51124	0.00367458	0.95341	0.845846
213518_at	protein kinase C, iota	PRKCI	1.29836	2.5485e-05	0.914837	0.0434837	1440859_at	protein kinase C, iota	Prkci	1.5098	0.00324758	1.05728	0.698871
201354_s_at	bromodomain adjacent to zinc finger domain, 2A	BAZ2A	1.03706	0.864981	0.745039	2.88996e-05	1417700_at	bromodomain adjacent to zinc finger domain, 2A	Baz2a	1.50965	0.00300797	1.09795	0.465508
202393_s_at	Kruppel-like factor 10	KLF10	0.753517	2.19582e-10	0.873962	0.00667924	1428151_x_at	Kruppel-like factor 10	Klf10	1.50851	0.00118366	1.30107	0.146547
208629_s_at	hydroxyacyl-Coenzyme A dehydrogenase/3-ketoacyl-Coenzyme A thiolase/enoyl-Coenzyme A hydratase (trifunctional protein), alpha subunit	HADHA	0.956153	0.128908	0.984599	0.364637	1425392_a_at	hydroxyacyl-Coenzyme A dehydrogenase/3-ketoacyl-Coenzyme A thiolase/enoyl-Coenzyme A hydratase (trifunctional protein), alpha subunit	Hadha	1.50801	0.00158411	1.31923	0.0448111
213045_at	microtubule associated serine/threonine kinase 3	MAST3	0.858838	0.00386049	0.850712	0.00548923	1432047_at	microtubule associated serine/threonine kinase 3	Mast3	1.50616	0.00156546	1.0773	0.673313
218408_at	translocase of inner mitochondrial membrane 10 homolog (yeast)	TIMM10	1.62383	1.42448e-13	1.8869	1.4854e-06	1453418_at	translocase of inner mitochondrial membrane 13 homolog (yeast) /// translocase of inner mitochondrial membrane 10 homolog (yeast)	Timm10	1.50082	0.000144799	1.18182	0.314043
218310_at	RAB guanine nucleotide exchange factor (GEF) 1	RABGEF1	0.909403	0.000947561	0.982415	0.593912	1447845_s_at	RAB guanine nucleotide exchange factor (GEF) 1	Rabgef1	1.49883	0.00189347	1.23341	0.0831881
208827_at	proteasome (prosome, macropain) subunit, beta type, 6	PSMB6	1.47076	6.77354e-20	1.65131	4.31986e-06	1441793_at	proteasome (prosome, macropain) subunit, beta type 6	Psmb6	1.49879	0.00123128	1.18751	0.0834846
212223_at	iduronate 2-sulfatase (Hunter syndrome)	IDS	0.778852	5.78602e-05	0.697098	3.42855e-05	1426257_a_at	iduronate 2-sulfatase	Ids	1.49861	0.000349112	1.005	0.940213
224586_x_at	SUB1 homolog (S. cerevisiae)	SUB1	1.5737	2.95458e-23	1.91858	2.77379e-11	1452358_at	SUB1 homolog (S. cerevisiae)	Sub1	1.49703	6.1639e-05	1.11923	0.415615
219960_s_at	ubiquitin carboxyl-terminal hydrolase L5	UCHL5	1.55141	3.11647e-10	1.88291	8.91618e-10	1456457_at	ubiquitin carboxyl-terminal esterase L5	Uchl5	1.49548	0.00134546	1.11581	0.550535
224986_s_at	3-phosphoinositide dependent protein kinase-1	PDPK1	0.880267	0.0118182	0.913118	0.0190287	1437614_x_at	3-phosphoinositide dependent protein kinase-1	Pdpk1	1.49023	0.0018289	1.1883	0.140413
235163_at	MOB1, Mps One Binder kinase activator-like 2A (yeast)	MOBKL2A	1.11143	0.198312	0.977074	0.377089	1434026_at	MOB1, Mps One Binder kinase activator-like 2A (yeast)	Mobkl2a	1.48803	0.0006257	0.749289	0.433402
209100_at	interferon-related developmental regulator 2	IFRD2	1.90581	2.09529e-16	2.22812	7.63288e-07	1426450_at	interferon-related developmental regulator 2	Ifrd2	1.48525	0.00102421	0.934283	0.686435
200950_at	actin related protein 2/3 complex, subunit 1A, 41kDa	ARPC1A	1.3888	2.42022e-15	1.52692	0.000310343	1417065_at	actin related protein 2/3 complex, subunit 1A	Arpc1a	1.48295	0.00157895	1.05066	0.637997
200720_s_at	ARP1 actin-related protein 1 homolog A, centractin alpha (yeast)	ACTR1A	1.36174	3.0392e-08	1.76904	2.62242e-05	1416104_at	ARP1 actin-related protein 1 homolog A (yeast)	Actr1a	1.48179	0.000123078	1.05526	0.663233
218815_s_at	transmembrane protein 51	TMEM51	1.61181	3.72219e-10	2.0311	0.000116673	1455011_at	transmembrane protein 51	Tmem51	1.48094	0.000140973	0.929662	0.528777
213311_s_at	transcription factor 25 (basic helix-loop-helix)	TCF25	0.926363	0.185208	0.742055	5.71212e-05	1453006_at	transcription factor 25 (basic helix-loop-helix)	Tcf25	1.47917	0.0024128	1.17587	0.18674
203744_at	high-mobility group box 3	HMGB3	1.63163	6.17469e-15	1.31827	0.00965584	1425677_a_at	high mobility group box 3	Hmgb3	1.47703	0.000612658	0.873112	0.701825
212296_at	proteasome (prosome, macropain) 26S subunit, non-ATPase, 14	PSMD14	1.31564	1.0299e-12	1.67199	5.8906e-10	1442187_at	proteasome (prosome, macropain) 26S subunit, non-ATPase, 14	Psmd14	1.47626	0.0015272	1.14424	0.174447
225309_at	PHD finger protein 5A	PHF5A	1.09957	0.411505	1.1078	0.214266	1438019_at	PHD finger protein 5A	Phf5a	1.47358	0.00148681	1.12524	0.482955
218103_at	FtsJ homolog 3 (E. coli)	FTSJ3	0.976403	0.215188	1.07493	0.463474	1423569_at	FtsJ homolog 3 (E. coli)	Ftsj3	1.46668	0.00376628	0.967131	0.872714
244089_at	V-myc myelocytomatosis viral oncogene homolog (avian)	MYC	1.01603	0.800664	1.03134	0.0485057	1434472_at	myelocytomatosis oncogene	Myc	1.45454	0.00210171	1.03464	0.794502
203847_s_at	A kinase (PRKA) anchor protein 8	AKAP8	1.19962	0.000159168	1.15677	0.00555647	1416395_at	A kinase (PRKA) anchor protein 8	Akap8	1.45297	0.00305662	0.898496	0.631371
1556361_s_at	ankyrin repeat domain 13C	ANKRD13C	2.08808	9.79284e-05	4.0689	4.43408e-05	1416623_at	ankyrin repeat domain 13c	Ankrd13c	1.44859	0.0020733	1.13258	0.380693
202511_s_at	ATG5 autophagy related 5 homolog (S. cerevisiae)	ATG5	1.38403	1.02262e-11	1.40966	7.30542e-08	1417346_at	autophagy-related 5 (yeast)	Atg5	1.44809	9.93014e-05	0.977238	0.952621
208649_s_at	valosin-containing protein	VCP	1.57035	1.83591e-14	1.65791	5.63216e-06	1456969_at	valosin containing protein	Vcp	1.44616	0.000219416	1.08809	0.586148
235244_at	coiled-coil domain containing 58	CCDC58	1.57542	8.75728e-05	1.30682	0.397389	1418392_a_at	coiled-coil domain containing 58	Ccdc58	1.44558	0.00366634	1.05888	0.816197
224813_at	Wiskott-Aldrich syndrome-like	WASL	1.21198	2.05237e-06	1.27543	3.32339e-05	1457248_x_at	Wiskott-Aldrich syndrome-like (human)	Wasl	1.44392	0.000526282	1.05448	0.757092
200896_x_at	hepatoma-derived growth factor (high-mobility group protein 1-like)	HDGF	1.39869	8.74091e-12	1.37751	0.000259115	1425518_at	Hepatoma-derived growth factor	Hdgf	1.44347	0.00107356	1.33149	0.0450328
201697_s_at	DNA (cytosine-5-)-methyltransferase 1	DNMT1	1.56549	1.77171e-19	1.65548	8.02236e-07	1421145_at	DNA methyltransferase (cytosine-5) 1	Dnmt1	1.44221	0.00197277	1.00736	0.97724
212831_at	multiple EGF-like-domains 9	MEGF9	0.633878	6.5529e-06	0.598252	2.22738e-06	1433509_s_at	multiple EGF-like-domains 9	Megf9	1.43965	0.000667821	1.05311	0.679752
202418_at	Yip1 interacting factor homolog A (S. cerevisiae)	YIF1A	1.45397	2.63558e-12	1.47445	5.23514e-06	1459877_x_at	Yip1 interacting factor homolog A (S. cerevisiae)	Yif1a	1.43947	0.00307555	1.21064	0.0565329
224714_at	MKI67 (FHA domain) interacting nucleolar phosphoprotein	MKI67IP	1.28584	3.39559e-05	1.26224	0.0181012	1433939_at	Mki67 (FHA domain) interacting nucleolar phosphoprotein	Mki67ip	1.43932	0.00293512	1.05162	0.720133
222385_x_at	Sec61 alpha 1 subunit (S. cerevisiae)	SEC61A1	1.86249	1.77769e-09	2.34904	0.000104549	1449226_at	Sec61 alpha 1 subunit (S. cerevisiae)	Sec61a1	1.43916	0.00218896	1.07932	0.463541
200910_at	chaperonin containing TCP1, subunit 3 (gamma)	CCT3	1.41661	7.93869e-15	1.27186	0.00557606	1418454_at	chaperonin subunit 3 (gamma)	Cct3	1.43887	0.00169846	1.1031	0.707066
207280_at	Ring finger protein 185	RNF185	1.0454	0.295136	1.01487	0.0629252	1448619_at	Ring finger protein 185	Rnf185	1.43831	0.00280291	0.960376	0.670093
217873_at	calcium binding protein 39	CAB39	1.15894	1.168e-06	1.22691	0.00016352	1417898_a_at	calcium binding protein 39	Cab39	1.4378	0.000882778	1.00625	0.99549
234725_s_at	sema domain, immunoglobulin domain (Ig), transmembrane domain (TM) and short cytoplasmic domain, (semaphorin) 4B	SEMA4B	1.5282	1.84329e-06	1.52427	0.00044183	1449287_at	sema domain, immunoglobulin domain (Ig), transmembrane domain (TM) and short cytoplasmic domain, (semaphorin) 4B	Sema4b	1.43768	0.00293455	1.28855	0.316076
200039_s_at	proteasome (prosome, macropain) subunit, beta type, 2	PSMB2	1.5828	3.36425e-24	1.82134	7.0382e-08	1441560_at	proteasome (prosome, macropain) subunit, beta type 2	Psmb2	1.43732	0.000883112	1.1243	0.40379
200091_s_at	ribosomal protein S25	RPS25	0.903347	1.61456e-09	0.893504	0.0162699	1448769_at	ribosomal protein S25	Rps25	1.43665	0.000492018	1.08512	0.350096
219360_s_at	transient receptor potential cation channel, subfamily M, member 4	TRPM4	0.989349	0.589153	0.994792	0.640912	1455807_at	transient receptor potential cation channel, subfamily M, member 4	Trpm4	1.43631	0.0027718	0.906073	0.682978
212160_at	exportin, tRNA (nuclear export receptor for tRNAs)	XPOT	1.46605	1.82102e-11	1.36458	4.42153e-08	1459861_s_at	exportin, tRNA (nuclear export receptor for tRNAs)	Xpot	1.43195	7.67366e-05	1.07943	0.780439
225997_at	MOB1, Mps One Binder kinase activator-like 1A (yeast)	MOBKL1A	0.828351	0.00905456	0.648672	7.43478e-08	1434020_at	MOB1, Mps One Binder kinase activator-like 1A (yeast)	Mobkl1a	1.42695	0.00328698	1.29811	0.0702568
201597_at	cytochrome c oxidase subunit VIIa polypeptide 2 (liver)	COX7A2	1.25163	3.92587e-12	1.22415	0.000375623	1419201_at	cytochrome c oxidase, subunit VIIa 2	Cox7a2	1.42695	0.000241697	1.19688	0.177634
200817_x_at	ribosomal protein S10	RPS10	0.981168	0.115556	0.915609	0.0214523	1448736_a_at	ribosomal protein S10	Rps10	1.42318	0.000205377	1.16856	0.0702505
201699_at	proteasome (prosome, macropain) 26S subunit, ATPase, 6	PSMC6	1.24483	3.33551e-10	1.469	1.50106e-07	1441981_at	proteasome (prosome, macropain) 26S subunit, ATPase, 6	Psmc6	1.41049	0.00330524	1.15758	0.240647
202352_s_at	proteasome (prosome, macropain) 26S subunit, non-ATPase, 12	PSMD12	1.67647	2.91132e-17	2.05029	2.30755e-10	1442063_at	proteasome (prosome, macropain) 26S subunit, non-ATPase, 12	Psmd12	1.40881	0.002537	1.18929	0.227765
202666_s_at	actin-like 6A	ACTL6A	1.23322	0.000695714	1.33591	6.97489e-05	1416079_a_at	actin-like 6A	Actl6a	1.40865	0.00248062	0.883011	0.637732
223018_at	NIN1/RPN12 binding protein 1 homolog (S. cerevisiae)	NOB1	1.12112	0.00316664	1.05456	0.543417	1435577_at	NIN1/RPN12 binding protein 1 homolog (S. cerevisiae)	Nob1	1.40801	0.00165381	1.01568	0.976941
202115_s_at	nucleolar complex associated 2 homolog (S. cerevisiae)	NOC2L	1.33435	3.75717e-07	1.2954	0.000930499	1435612_at	nucleolar complex associated 2 homolog (S. cerevisiae)	Noc2l	1.40576	0.00251955	1.04503	0.837041
206074_s_at	high mobility group AT-hook 1	HMGA1	1.35467	0.00286078	1.80453	1.34609e-06	1425663_at	high mobility group AT-hook 1 /// high mobility group AT-hook I, related sequence 1	Hmga1	1.40279	0.00143813	1.32489	0.0307158
230836_at	ST8 alpha-N-acetyl-neuraminide alpha-2,8-sialyltransferase 4	ST8SIA4	1.89289	1.04408e-06	2.4706	7.90774e-08	1452060_a_at	ST8 alpha-N-acetyl-neuraminide alpha-2,8-sialyltransferase 4	St8sia4	0.399586	0.000663926	0.86267	0.733486
217949_s_at	vitamin K epoxide reductase complex, subunit 1	VKORC1	1.34916	6.18823e-11	1.59371	0.000100948	1457118_at	vitamin K epoxide reductase complex, subunit 1	Vkorc1	0.398359	0.000836996	1.05471	0.859157
227658_s_at	pleckstrin homology domain containing, family A (phosphoinositide binding specific) member 3	PLEKHA3	0.896993	0.000593666	0.771011	0.000663634	1438961_s_at	pleckstrin homology domain-containing, family A (phosphoinositide binding specific) member 3	Plekha3	0.397558	0.000562223	0.717774	0.142339
204063_s_at	unc-51-like kinase 2 (C. elegans)	ULK2	0.780852	2.41756e-06	0.760451	2.80316e-05	1456530_x_at	Unc-51 like kinase 2 (C. elegans)	Ulk2	0.396355	0.00102392	0.922215	0.803113
211964_at	collagen, type IV, alpha 2	COL4A2	1.05631	0.782146	1.52711	0.751005	1419146_a_at	collagen, type IV, alpha 2	Col4a2	0.395719	0.00289656	0.714004	0.0470323
202328_s_at	polycystic kidney disease 1 (autosomal dominant)	PKD1	0.663287	7.1409e-13	0.567229	1.15203e-07	1438316_a_at	polycystic kidney disease 1 homolog	Pkd1	0.395693	0.00231852	0.885535	0.661133
204863_s_at	interleukin 6 signal transducer (gp130, oncostatin M receptor)	IL6ST	0.776142	0.0138116	0.658859	0.000118666	1426942_at	interleukin 6 signal transducer	Il6st	0.393861	0.000385612	0.982681	0.915886
200762_at	dihydropyrimidinase-like 2	DPYSL2	0.745738	6.02154e-10	0.685769	0.000386258	1421239_at	dihydropyrimidinase-like 2	Dpysl2	0.393553	0.00152466	0.957402	0.812802
204443_at	arylsulfatase A	ARSA	1.31251	2.17061e-05	1.05844	0.0077311	1417094_at	arylsulfatase A	Arsa	0.393346	0.00305517	1.05716	0.708717
222819_at	CTP synthase II	CTPS2	0.714189	4.76869e-08	0.58459	1.73246e-10	1419529_at	cytidine 5'-triphosphate synthase 2	Ctps2	0.39276	0.00293864	0.970223	0.823445
230147_at	coagulation factor II (thrombin) receptor-like 2	F2RL2	1.41473	6.71817e-05	2.32965	0.0090387	1422748_at	coagulation factor II (thrombin) receptor-like 2	F2rl2	0.388485	0.0019464	0.700551	0.474673
226771_at	ATPase, class I, type 8B, member 2	ATP8B2	0.906895	0.0519317	0.781023	0.0106611	1417633_at	Atpase, class I, type 8B, member 2	Atp8b2	0.388194	0.000705934	0.908243	0.781135
223402_at	dual specificity phosphatase 23	DUSP23	1.35355	1.04637e-17	1.27077	0.000584056	1421473_at	dual specificity phosphatase 23 /// similar to Dual specificity phosphatase 23	Dusp23	0.388004	0.0012461	0.653598	0.464798
202812_at	glucosidase, alpha; acid (Pompe disease, glycogen storage disease type II)	GAA	0.969593	0.263467	1.14941	0.546313	1423725_at	glucosidase, alpha, acid	Gaa	0.387568	0.00380391	1.01792	0.979011
212119_at	ras homolog gene family, member Q	RHOQ	0.811146	1.59785e-05	0.739079	0.000947371	1448543_at	ras homolog gene family, member Q	Rhoq	0.387128	0.00290402	0.971836	0.795732
207543_s_at	procollagen-proline, 2-oxoglutarate 4-dioxygenase (proline 4-hydroxylase), alpha polypeptide I	P4HA1	0.695281	1.25426e-10	0.59468	1.08728e-06	1436937_at	procollagen-proline, 2-oxoglutarate 4-dioxygenase (proline 4-hydroxylase), alpha 1 polypeptide	P4ha1	0.38615	0.000391978	0.949956	0.741313
212651_at	Rho-related BTB domain containing 1	RHOBTB1	0.757688	2.43927e-06	0.850634	0.027078	1448415_a_at	Rho-related BTB domain containing 1	Rhobtb1	0.386148	0.00048925	0.926243	0.720848
206084_at	protein tyrosine phosphatase, receptor type, R	PTPRR	1.0099	0.975375	1.02327	0.0798814	1443655_s_at	protein tyrosine phosphatase, receptor type, R	Ptprr	0.384857	0.00339408	0.635692	0.257128
213010_at	protein kinase C, delta binding protein	PRKCDBP	0.84981	0.000765073	0.833099	0.0459942	1440852_at	protein kinase C, delta binding protein	Prkcdbp	0.38471	0.00117905	0.679995	0.0661522
206703_at	cholinergic receptor, nicotinic, beta 1 (muscle)	CHRNB1	0.94974	0.242779	1.01777	0.801658	1419003_at	cholinergic receptor, nicotinic, beta polypeptide 1 (muscle)	Chrnb1	0.384524	0.000626079	0.964147	0.933424
222108_at	adhesion molecule with Ig-like domain 2	AMIGO2	0.953085	0.216103	0.963045	0.0721946	1416523_at	adhesion molecule with Ig like domain 2	Amigo2	0.384276	0.00272692	0.834417	0.517547
227641_at	F-box and leucine-rich repeat protein 16	FBXL16	0.687697	1.92268e-11	0.760486	0.000187752	1422846_at	F-box and leucine-rich repeat protein 16	Fbxl16	0.383629	0.000506047	0.858489	0.984919
207819_s_at	ATP-binding cassette, sub-family B (MDR/TAP), member 4	ABCB4	0.898814	0.00820108	0.856986	0.0147695	1415818_at	ATP-binding cassette, sub-family B (MDR/TAP), member 4	Abcb4	0.383102	0.000550276	0.701866	0.2668
231906_at	Homeobox D8	HOXD8	0.875847	0.00669532	0.78938	0.0113742	1425884_at	homeo box D8	Hoxd8	0.382801	0.00244962	0.944214	0.966197
223488_s_at	guanine nucleotide binding protein (G protein), beta polypeptide 4	GNB4	1.03791	0.560546	2.81127	0.00164852	1424354_at	guanine nucleotide binding protein (G protein), beta 4	Gnb4	0.381631	0.00154217	0.886167	0.637657
200911_s_at	transforming, acidic coiled-coil containing protein 1	TACC1	0.669467	2.96523e-13	0.634934	2.6348e-05	1452651_a_at	transforming, acidic coiled-coil containing protein 1	Tacc1	0.38021	0.000130013	0.863084	0.30838
226112_at	sarcoglycan, beta (43kDa dystrophin-associated glycoprotein)	SGCB	0.632103	2.31495e-14	0.582539	1.50869e-09	1449481_at	sarcoglycan, beta (dystrophin-associated glycoprotein)	Sgcb	0.37993	0.000834248	0.909435	0.994572
212746_s_at	centrosomal protein 170kDa	CEP170	0.87798	0.00613318	0.703978	4.81692e-05	1418883_a_at	centrosomal protein 170	Cep170	0.379361	0.00226598	0.769102	0.473073
203104_at	colony stimulating factor 1 receptor, formerly McDonough feline sarcoma viral (v-fms) oncogene homolog	CSF1R	0.965644	0.355843	1.11464	0.435477	1419431_at	colony stimulating factor 1 receptor	Csf1r	0.376705	0.000126318	0.817053	0.640745
221796_at	neurotrophic tyrosine kinase, receptor, type 2	NTRK2	0.68836	9.76157e-05	0.382646	3.53836e-05	1436411_at	neurotrophic tyrosine kinase, receptor, type 2	Ntrk2	0.376221	0.00279716	0.727948	0.154082
212549_at	signal transducer and activator of transcription 5B	STAT5B	0.800053	4.83639e-09	0.65588	3.64258e-07	1452173_at	signal transducer and activator of transcription 5B	Stat5b	0.375325	0.00316988	0.86629	0.57625
219451_at	methionine sulfoxide reductase B2	MSRB2	0.849348	0.000744104	0.686123	0.000271989	1434278_at	methionine sulfoxide reductase B2	Msrb2	0.374163	9.36687e-05	0.833751	0.790473
202479_s_at	tribbles homolog 2 (Drosophila)	TRIB2	1.60478	5.2137e-11	1.3703	0.0788247	1455478_at	tribbles homolog 2 (Drosophila)	Trib2	0.373867	0.000478676	0.767568	0.108478
200770_s_at	laminin, gamma 1 (formerly LAMB2)	LAMC1	0.775209	2.04847e-06	0.730848	0.00948476	1429012_at	laminin, gamma 1	Lamc1	0.372004	0.00070341	0.755194	0.222898
204364_s_at	receptor accessory protein 1	REEP1	1.19543	0.261556	2.11745	0.000195079	1448277_at	receptor accessory protein 1	Reep1	0.37135	0.0004261	1.00269	0.699479
212157_at	syndecan 2	SDC2	0.574261	1.31234e-11	0.533193	3.1686e-05	1449191_at	syndecan 2	Sdc2	0.36999	0.001202	0.708423	0.132787
212561_at	RAB6 interacting protein 1	RAB6IP1	0.850715	3.1341e-05	0.728163	0.00184354	1447788_s_at	Rab6 interacting protein 1	Rab6ip1	0.369518	0.00139007	0.908153	0.895944
225272_at	spermidine/spermine N1-acetyltransferase family member 2	SAT2	1.06254	0.298754	0.97669	0.374879	1448982_at	spermidine/spermine N1-acetyl transferase 2	Sat2	0.36723	0.00124767	1.31393	0.990009
201350_at	flotillin 2	FLOT2	1.36686	1.31773e-06	1.60091	4.20923e-05	1423271_at	flotillin 2	Flot2	0.365945	0.00106844	0.73035	0.355851
212818_s_at	ankyrin repeat and SOCS box-containing 1	ASB1	0.811909	1.61771e-09	0.653107	3.28324e-08	1417163_at	ankyrin repeat and SOCS box-containing protein 1	Asb1	0.365467	0.000357288	0.973885	0.97002
225941_at	eukaryotic translation initiation factor 4E family member 3	EIF4E3	0.709387	2.19643e-09	0.607972	1.58086e-09	1422153_a_at	eukaryotic translation initiation factor 4E member 3	Eif4e3	0.363742	0.000152334	1.05728	0.743299
202185_at	procollagen-lysine, 2-oxoglutarate 5-dioxygenase 3	PLOD3	0.919497	0.0431718	0.896291	0.0533848	1439040_at	procollagen-lysine, 2-oxoglutarate 5-dioxygenase 3	Plod3	0.363212	0.000991635	2.03722	0.0402001
206567_s_at	PHD finger protein 20	PHF20	0.91793	0.120998	0.908285	0.0489473	1438018_at	PHD finger protein 20	Phf20	0.362789	0.000343908	0.952205	0.812466
202921_s_at	ankyrin 2, neuronal	ANK2	0.857509	0.0418558	0.838236	0.0268995	1416606_s_at	ankyrin 2, brain	Ank2	0.360568	0.00193604	0.694968	0.366787
224560_at	TIMP metallopeptidase inhibitor 2	TIMP2	0.627312	1.12603e-11	0.663804	0.000524705	1453569_s_at	tissue inhibitor of metalloproteinase 2	Timp2	0.360229	0.00268724	0.870604	0.603702
229052_at	ankyrin repeat domain 23	ANKRD23	1.0077	0.970851	0.915789	0.0595071	1416625_at	ankyrin repeat domain 23	Ankrd23	0.356982	0.00296862	1.07377	0.654446
209723_at	serpin peptidase inhibitor, clade B (ovalbumin), member 9	SERPINB9	2.95964	9.38518e-12	6.09246	0.000126399	1449413_at	serine (or cysteine) peptidase inhibitor, clade B, member 9	Serpinb9	0.356526	0.00120554	0.887041	0.986434
210704_at	fasciculation and elongation protein zeta 2 (zygin II)	FEZ2	1.01756	0.680388	1.04266	0.000376048	1423062_at	fasciculation and elongation protein zeta 2 (zygin II)	Fez2	0.356275	0.000437583	0.932727	0.941814
212494_at	tensin like C1 domain containing phosphatase (tensin 2)	TENC1	0.673413	4.8779e-07	0.507778	0.000346859	1453074_at	tensin like C1 domain-containing phosphatase	Tenc1	0.35515	0.000636673	0.820695	0.397161
211502_s_at	PFTAIRE protein kinase 1	PFTK1	0.98273	0.317454	0.994855	0.540372	1437784_at	PFTAIRE protein kinase 1	Pftk1	0.354314	0.00367306	0.66717	0.239353
1554032_at	arylsulfatase B	ARSB	0.99973	0.75268	1.01518	0.00363294	1417096_at	arylsulfatase B	Arsb	0.351886	0.00249634	0.920453	0.826446
219514_at	angiopoietin-like 2	ANGPTL2	1.14568	0.0409925	0.972677	0.118085	1416592_at	angiopoietin-like 2	Angptl2	0.351075	0.00340971	0.679364	0.398884
205079_s_at	multiple PDZ domain protein	MPDZ	0.812208	0.00604193	0.757126	0.000191904	1434129_s_at	multiple PDZ domain protein	Mpdz	0.350885	0.00117183	0.733104	0.556946
233617_at	TSPY-like 3 (pseudogene)	TSPYL3	1.08143	0.0679482	1.00553	0.0955729	1456036_x_at	TSPY-like 3	Tspyl3	0.349848	0.00046551	0.915471	0.628627
224694_at	anthrax toxin receptor 1	ANTXR1	0.888762	0.000736143	0.807918	0.000705331	1416667_at	anthrax toxin receptor 1	Antxr1	0.349068	0.00133418	0.810273	0.563959
221948_s_at	Kelch-like 22 (Drosophila)	KLHL22	1.01721	0.880619	1.00952	0.0152632	1428447_at	kelch-like 22 (Drosophila)	Klhl22	0.346049	0.00256697	0.844407	0.464069
222996_s_at	CXXC finger 5	CXXC5	0.784452	2.35712e-05	0.762431	0.00102263	1419722_at	CXXC finger 5	Cxxc5	0.344286	0.00141256	0.870431	0.338543
207090_x_at	zinc finger protein 30 homolog (mouse)	ZFP30	0.874944	0.000152761	0.874327	0.00731478	1460334_at	zinc finger protein 30	Zfp30	0.344074	0.000272485	0.972999	0.803313
1559077_at	ABI gene family, member 3 (NESH) binding protein	ABI3BP	0.97872	0.157123	1.07393	0.01128	1415873_a_at	ABI gene family, member 3 (NESH) binding protein	Abi3bp	0.343459	0.001914	0.707969	0.504431
210815_s_at	calcitonin receptor-like	CALCRL	1.02169	0.454244	0.868541	0.0236433	1417956_at	calcitonin receptor-like	Calcrl	0.341548	0.00203434	0.88463	0.838923
202156_s_at	CUG triplet repeat, RNA binding protein 2	CUGBP2	0.838799	0.00781752	0.675839	0.00133793	1419595_a_at	CUG triplet repeat, RNA binding protein 2	Cugbp2	0.340495	0.000771094	0.915882	0.935889
219279_at	dedicator of cytokinesis 10	DOCK10	1.64713	6.11066e-08	2.06351	0.000139217	1421151_a_at	dedicator of cytokinesis 10	Dock10	0.340468	0.00165475	0.862556	0.720751
223594_at	transmembrane protein 117	TMEM117	1.83746	1.90252e-15	2.07948	8.65842e-09	1454137_s_at	transmembrane protein 117	Tmem117	0.336039	0.00142376	0.58358	0.44616
202860_at	DENN/MADD domain containing 4B	DENND4B	1.04573	0.879374	0.922495	0.0992174	1420589_at	DENN/MADD domain containing 4B	Dennd4b	0.335995	0.0013438	0.716626	0.652934
212658_at	lipoma HMGIC fusion partner-like 2	LHFPL2	1.16512	0.0123778	1.14849	0.591397	1429459_at	lipoma HMGIC fusion partner-like 2	Lhfpl2	0.334583	0.000254763	0.640204	0.190867
218618_s_at	fibronectin type III domain containing 3B	FNDC3B	0.865753	0.01973	0.792683	0.00479045	1423396_at	fibronectin type III domain containing 3B	Fndc3b	0.331916	0.000414627	0.927234	0.722862
212977_at	chemokine (C-X-C motif) receptor 7	CXCR7	0.899363	0.115514	0.773652	0.0194984	1419685_at	chemokine (C-X-C motif) receptor 7	Cxcr7	0.330404	0.00335646	0.920319	0.728909
213975_s_at	lysozyme (renal amyloidosis)	LYZ	1.97987	1.46075e-10	6.9209	2.90833e-08	1431099_at	lysozyme 1	Lyz1	0.330147	0.000118553	0.819257	0.679951
232051_at	coiled-coil domain containing 102A	CCDC102A	0.940594	0.0370535	0.919639	0.0513837	1418320_at	coiled-coil domain containing 102A	Ccdc102a	0.327467	0.00122042	0.688265	0.156593
235238_at	SHC (Src homology 2 domain containing) family, member 4	SHC4	0.966006	0.121976	0.919291	0.0341633	1449813_at	SHC (Src homology 2 domain containing) family, member 4	Shc4	0.327303	0.00186733	0.466624	0.0155675
1553572_a_at	cytoglobin	CYGB	1.08636	0.509289	0.910956	0.0593392	1419819_s_at	cytoglobin	Cygb	0.326964	0.00315972	0.795125	0.244152
205779_at	receptor (G protein-coupled) activity modifying protein 2	RAMP2	0.841357	0.0119322	0.918658	0.0718057	1447903_x_at	receptor (calcitonin) activity modifying protein 2	Ramp2	0.325785	0.000872115	0.800724	0.653675
235489_at	ras homolog gene family, member J	RHOJ	0.755508	0.000156758	1.02539	0.0878047	1448498_at	ras homolog gene family, member J	Rhoj	0.323721	0.000707949	0.719196	0.171776
210973_s_at	fibroblast growth factor receptor 1 (fms-related tyrosine kinase 2, Pfeiffer syndrome)	FGFR1	0.872835	0.0113787	0.695175	0.00109075	1423176_at	fibroblast growth factor receptor 1	Fgfr1	0.322785	0.000716154	0.651522	0.140565
211167_s_at	glucokinase (hexokinase 4, maturity onset diabetes of the young 2)	GCK	1.10618	0.0241279	1.0638	0.0192757	1424051_at	glucokinase	Gck	0.32242	0.000404072	1.14621	0.919288
212704_at	zinc finger, CCHC domain containing 11	ZCCHC11	0.787097	2.0397e-06	0.673643	1.83577e-07	1460198_a_at	zinc finger, CCHC domain containing 11	Zcchc11	0.32135	3.0226e-05	0.96253	0.723962
213122_at	TSPY-like 5	TSPYL5	0.57258	1.99574e-13	0.57656	1.13004e-05	1456077_x_at	testis-specific protein, Y-encoded-like 5	Tspyl5	0.320011	0.00106215	0.533311	0.309882
209047_at	aquaporin 1 (Colton blood group)	AQP1	0.705537	1.58154e-09	0.614118	0.000113998	1416808_at	aquaporin 1	Aqp1	0.3181	0.00196686	0.956457	0.874007
203988_s_at	fucosyltransferase 8 (alpha (1,6) fucosyltransferase)	FUT8	0.826186	0.00103356	0.8224	0.00210948	1423608_at	fucosyltransferase 8	Fut8	0.317994	0.00303876	0.840618	0.688422
210202_s_at	bridging integrator 1	BIN1	0.851107	0.00129407	0.958135	0.143324	1417771_a_at	bridging integrator 1	Bin1	0.31743	0.00109703	0.803128	0.919267
206698_at	X-linked Kx blood group (McLeod syndrome)	XK	1.09101	0.427278	1.28719	0.322629	1459421_at	Kell blood group precursor (McLeod phenotype) homolog	Xk	0.316982	0.000866401	0.713457	0.19725
207795_s_at	killer cell lectin-like receptor subfamily D, member 1	KLRD1	1.17383	0.0021691	1.00728	0.0148311	1428667_at	killer cell lectin-like receptor, subfamily D, member 1	Klrd1	0.311191	0.00284048	0.900859	0.746983
221563_at	dual specificity phosphatase 10	DUSP10	0.768542	1.8392e-07	0.799527	0.00019231	1421460_at	dual specificity phosphatase 10	Dusp10	0.308891	0.000840972	0.844937	0.566611
209539_at	Rac/Cdc42 guanine nucleotide exchange factor (GEF) 6	ARHGEF6	0.827527	0.000111012	0.99833	0.155911	1417011_at	Rac/Cdc42 guanine nucleotide exchange factor (GEF) 6	Arhgef6	0.308839	0.00204612	0.788255	0.818382
203300_x_at	adaptor-related protein complex 1, sigma 2 subunit	AP1S2	0.933428	0.142878	0.867197	0.0270581	1416760_at	adaptor-related protein complex 1, sigma 2 subunit	Ap1s2	0.308455	0.00296488	0.919968	0.99864
218999_at	transmembrane protein 140	TMEM140	0.970289	0.390676	0.973554	0.0885231	1454650_at	transmembrane protein 140	Tmem140	0.307027	0.000214061	1.04065	0.963804
1555703_at	ST3 beta-galactoside alpha-2,3-sialyltransferase 3	ST3GAL3	1.01912	0.781715	1.02038	0.0326482	1452014_a_at	ST3 beta-galactoside alpha-2,3-sialyltransferase 3	St3gal3	0.306084	0.000385735	0.731308	0.771444
206894_at	apolipoprotein A-IV	APOA4	1.07777	0.299937	1.06729	0.518492	1416804_at	apolipoprotein A-IV	Apoa4	0.305142	0.00308813	1.49403	0.472491
227102_at	tripartite motif-containing 35	TRIM35	0.619789	2.14811e-13	0.674784	0.000617968	1455678_at	tripartite motif-containing 35	Trim35	0.304519	2.4235e-05	0.848702	0.837426
206353_at	cytochrome c oxidase subunit VIa polypeptide 2	COX6A2	1.02443	0.907391	1.01074	0.00586763	1419186_a_at	cytochrome c oxidase, subunit VI a, polypeptide 2	Cox6a2	0.304078	0.00291781	0.75331	0.951929
223843_at	scavenger receptor class A, member 3	SCARA3	0.856924	0.00208952	0.87565	0.0400467	1449064_at	scavenger receptor class A, member 3	Scara3	0.301233	3.88627e-05	0.566751	0.376866
221921_s_at	cell adhesion molecule 3	CADM3	0.787604	0.000122593	0.823849	0.00328859	1417932_at	cell adhesion molecule 3	Cadm3	0.299809	0.00223172	0.714127	0.343613
221755_at	EH domain binding protein 1-like 1	EHBP1L1	1.55067	3.51365e-08	1.68525	0.000713983	1422009_at	EH domain binding protein 1-like 1	Ehbp1l1	0.297762	0.000195922	0.91757	0.97103
205844_at	vanin 1	VNN1	4.52325	2.39167e-07	11.1981	9.65089e-05	1457149_at	vanin 1	Vnn1	0.297229	0.00114717	0.903746	0.606173
233033_at	Zinc finger E-box binding homeobox 2	ZEB2	1.0434	0.18852	1.032	0.00689811	1460319_at	zinc finger E-box binding homeobox 2	Zeb2	0.295083	0.00147019	0.820792	0.55125
212758_s_at	zinc finger E-box binding homeobox 1	ZEB1	0.616018	2.42845e-06	0.647698	0.000250608	1460287_at	zinc finger E-box binding homeobox 1	Zeb1	0.294939	0.00390003	0.910933	0.930959
215155_at	Hexosaminidase A (alpha polypeptide)	HEXA	0.839839	6.77918e-07	0.712619	0.00119973	1425532_a_at	hexosaminidase A	Hexa	0.29419	0.00162724	1.01195	0.886405
207160_at	interleukin 12A (natural killer cell stimulatory factor 1, cytotoxic lymphocyte maturation factor 1, p35)	IL12A	1.03145	0.501325	1.03042	0.000607283	1426650_at	interleukin 12a	Il12a	0.292058	3.44086e-05	1.24307	0.848144
213974_at	ADAMTS-like 3	ADAMTSL3	0.654148	7.76342e-09	0.41942	0.00103038	1416155_at	ADAMTS-like 3	Adamtsl3	0.291598	0.00361024	0.656156	0.357193
232531_at	empty spiracles homeobox 2 opposite strand	EMX2OS	0.544148	2.94109e-18	0.534801	2.4677e-06	1422481_at	Empty spiracles homolog 2 (Drosophila) opposite strand	Emx2os	0.290274	0.000797181	0.787614	0.76031
204160_s_at	ectonucleotide pyrophosphatase/phosphodiesterase 4 (putative function)	ENPP4	0.649347	4.44005e-08	0.622641	6.25368e-05	1422506_a_at	ectonucleotide pyrophosphatase/phosphodiesterase 4	Enpp4	0.289198	0.000680332	0.720893	0.783657
223652_at	arsenic (+3 oxidation state) methyltransferase	AS3MT	0.721144	1.57387e-07	0.772287	0.0218503	1417111_at	arsenic (+3 oxidation state) methyltransferase	As3mt	0.289192	0.00086986	0.930479	0.962137
202161_at	protein kinase N1	PKN1	0.898531	0.0222813	0.826633	0.0156248	1438322_x_at	prostaglandin E receptor 1 (subtype EP1) /// protein kinase N1	Pkn1	0.287745	0.000432699	0.88312	0.563069
216081_at	laminin, alpha 4	LAMA4	0.905402	0.00283285	0.806764	0.01426	1429005_at	laminin, alpha 4	Lama4	0.286354	0.00392042	1.10232	0.946484
200986_at	serpin peptidase inhibitor, clade G (C1 inhibitor), member 1, (angioedema, hereditary)	SERPING1	0.814381	0.00049713	0.828488	0.0431152	1449432_a_at	serine (or cysteine) peptidase inhibitor, clade G, member 1	Serping1	0.284925	0.00332106	0.96425	0.832319
218477_at	transmembrane protein 14A	TMEM14A	1.44857	1.12217e-08	1.43338	4.12338e-05	1454698_at	transmembrane protein 14A	Tmem14a	0.283802	0.000321593	1.11858	0.966895
201536_at	dual specificity phosphatase 3 (vaccinia virus phosphatase VH1-related)	DUSP3	0.836309	6.53421e-09	0.773225	7.19443e-05	1421604_a_at	dual specificity phosphatase 3 (vaccinia virus phosphatase VH1-related)	Dusp3	0.283761	0.000473734	0.924421	0.891404
204045_at	transcription elongation factor A (SII)-like 1	TCEAL1	0.667857	1.11821e-16	0.638523	3.35231e-10	1453004_at	transcription elongation factor A (SII)-like 1	Tceal1	0.281124	0.000186749	0.971061	0.956923
205168_at	discoidin domain receptor family, member 2	DDR2	0.784963	0.00158278	0.569992	0.00113656	1420413_at	discoidin domain receptor family, member 2	Ddr2	0.281118	0.000337388	0.966869	0.871053
211332_x_at	hemochromatosis	HFE	1.14681	0.0604125	1.12845	0.00104756	1425552_at	hemochromatosis	Hfe	0.280627	0.000280063	1.00565	0.914324
211557_x_at	solute carrier organic anion transporter family, member 2B1	SLCO2B1	1.1687	0.0138688	1.26141	0.103179	1451016_at	solute carrier organic anion transporter family, member 2b1	Slco2b1	0.278624	0.00184063	0.981223	0.805539
219304_s_at	platelet derived growth factor D	PDGFD	0.61463	1.21823e-05	0.613856	0.0243389	1437517_x_at	platelet-derived growth factor, D polypeptide	Pdgfd	0.278421	0.000122752	0.795785	0.682812
216217_at	phospholipase C-like 2	PLCL2	1.04557	0.222096	1.08914	0.102968	1438955_x_at	phospholipase C-like 2	Plcl2	0.278314	0.000318377	0.751609	0.546139
209940_at	poly (ADP-ribose) polymerase family, member 3	PARP3	1.12027	0.00873211	1.21097	0.0549575	1437044_a_at	poly (ADP-ribose) polymerase family, member 3	Parp3	0.277643	0.000563076	1.04568	0.699024
227425_at	RALBP1 associated Eps domain containing 2	REPS2	0.829342	4.57271e-06	0.851806	0.000140798	1448293_at	RALBP1 associated Eps domain containing protein 2	Reps2	0.277585	0.00297791	0.902411	0.721976
208912_s_at	2',3'-cyclic nucleotide 3' phosphodiesterase	CNP	1.26441	3.30893e-08	1.27611	0.000478042	1419086_at	2',3'-cyclic nucleotide 3' phosphodiesterase	Cnp	0.277191	0.00335758	0.934174	0.833585
225173_at	Rho GTPase activating protein 18	ARHGAP18	0.829043	0.0229861	0.888999	0.0560965	1416930_at	Rho GTPase activating protein 18	Arhgap18	0.27597	0.000384597	0.766765	0.340824
201843_s_at	EGF-containing fibulin-like extracellular matrix protein 1	EFEMP1	0.581987	4.59463e-08	0.516285	1.80295e-07	1421769_at	epidermal growth factor-containing fibulin-like extracellular matrix protein 1	Efemp1	0.275782	0.000358636	0.887547	0.860518
203814_s_at	NAD(P)H dehydrogenase, quinone 2	NQO2	0.994357	0.694058	1.06236	0.926189	1436128_at	NAD(P)H dehydrogenase, quinone 2	Nqo2	0.275733	0.00108633	1.03372	0.811976
212909_at	LY6/PLAUR domain containing 1	LYPD1	1.72369	1.91262e-09	1.49908	0.0969016	1431035_at	Ly6/Plaur domain containing 1	Lypd1	0.274926	0.000450515	0.962859	0.784533
219358_s_at	centaurin, alpha 2	CENTA2	3.09076	3.04045e-26	5.55982	3.85947e-11	1418876_at	centaurin, alpha 2	Centa2	0.274777	0.00075962	0.83299	0.581177
1556967_at	zinc finger, DHHC-type containing 14	ZDHHC14	0.990113	0.313422	1.01267	0.00810682	1460210_at	zinc finger, DHHC domain containing 14	Zdhhc14	0.273989	0.000437526	0.792705	0.253489
227198_at	AF4/FMR2 family, member 3	AFF3	0.592352	6.81329e-06	0.465884	4.77414e-05	1416222_at	AF4/FMR2 family, member 3	Aff3	0.273083	0.000457006	0.69701	0.128021
205618_at	proline rich Gla (G-carboxyglutamic acid) 1	PRRG1	0.927379	0.0782145	0.954555	0.413904	1440882_at	proline rich Gla (G-carboxyglutamic acid) 1	Prrg1	0.273025	4.19973e-05	0.755921	0.672645
210139_s_at	peripheral myelin protein 22	PMP22	0.633192	2.95458e-13	0.562384	3.04123e-05	1439377_x_at	peripheral myelin protein	Pmp22	0.272682	0.00250724	0.787101	0.553658
209253_at	sorbin and SH3 domain containing 3	SORBS3	0.795443	1.3506e-06	0.879181	0.0124914	1451457_at	sorbin and SH3 domain containing 3	Sorbs3	0.270932	0.000334555	1.08947	0.34677
204688_at	sarcoglycan, epsilon	SGCE	0.619034	3.9671e-07	0.743281	0.000834345	1449533_at	sarcoglycan, epsilon	Sgce	0.2703	0.000890001	0.751948	0.430026
223378_at	GLIS family zinc finger 2	GLIS2	0.788735	0.00012621	0.934485	0.195136	1424235_at	GLIS family zinc finger 2	Glis2	0.269536	0.000177462	0.522999	0.153618
213222_at	phospholipase C, beta 1 (phosphoinositide-specific)	PLCB1	0.728573	2.04167e-05	0.707901	0.00147774	1438849_at	phospholipase C, beta 1	Plcb1	0.267311	0.0036739	0.953117	0.96525
203758_at	cathepsin O	CTSO	0.897254	0.0371983	1.0364	0.503558	1419571_at	cathepsin O	Ctso	0.265653	0.000272979	0.912972	0.706363
203477_at	collagen, type XV, alpha 1	COL15A1	1.01616	0.587957	1.39014	0.583427	1419123_a_at	collagen, type XV, alpha 1	Col15a1	0.265018	0.000905977	0.68268	0.243895
205991_s_at	paired related homeobox 1	PRRX1	1.00152	0.423034	1.19395	0.0727368	1440883_at	paired related homeobox 1	Prrx1	0.264955	0.000593799	0.714388	0.482497
203904_x_at	CD82 molecule	CD82	1.42474	8.79573e-08	1.55386	0.000168493	1418666_at	CD82 antigen	Cd82	0.263225	0.0028506	0.924064	0.798082
1561082_at	nidogen 1	NID1	0.994275	0.467942	1.02957	0.30966	1435343_at	nidogen 1	Nid1	0.261118	2.8942e-05	0.84566	0.751706
214608_s_at	eyes absent homolog 1 (Drosophila)	EYA1	1.0102	0.807179	0.997958	0.644981	1422728_at	eyes absent 1 homolog (Drosophila)	Eya1	0.260932	0.00174061	0.858013	0.932002
205528_s_at	runt-related transcription factor 1; translocated to, 1 (cyclin D-related)	RUNX1T1	0.74689	0.000301408	0.583801	0.000304379	1448889_at	runt-related transcription factor 1; translocated to, 1 (cyclin D-related)	Runx1t1	0.255439	0.0030985	0.769822	0.661832
205330_at	meningioma (disrupted in balanced translocation) 1	MN1	0.99671	0.304927	0.924276	0.0259819	1434008_at	meningioma 1	Mn1	0.252889	0.003598	0.553797	0.368028
225524_at	anthrax toxin receptor 2	ANTXR2	0.69338	2.6208e-05	0.78085	0.00738279	1416679_at	anthrax toxin receptor 2	Antxr2	0.249926	0.000227562	1.04474	0.975684
204114_at	nidogen 2 (osteonidogen)	NID2	1.33324	0.059736	3.52833	0.0474665	1435389_at	nidogen 2	Nid2	0.24854	0.0002468	0.627923	0.140066
1558502_s_at	dynamin 3	DNM3	1.02373	0.912648	0.974929	0.210992	1421093_at	dynamin 3	Dnm3	0.24806	0.00222985	0.631736	0.196939
238992_at	polymerase (DNA directed) iota	POLI	0.818961	2.62175e-05	0.705722	0.000262058	1439658_at	polymerase (DNA directed), iota	Poli	0.247186	0.000124275	0.702828	0.346709
226640_at	diacylglycerol lipase, beta	DAGLB	1.13432	0.0141461	0.971221	0.240257	1420013_s_at	diacylglycerol lipase, beta	Daglb	0.246137	0.000296682	1.01146	0.964124
206375_s_at	heat shock 27kDa protein 3	HSPB3	0.743671	4.4084e-08	0.881539	0.0375771	1425994_a_at	heat shock protein 3	Hspb3	0.244676	0.00491156	0.827246	0.849348
213462_at	neuronal PAS domain protein 2	NPAS2	0.795017	1.22985e-05	0.709969	0.001208	1436069_at	neuronal PAS domain protein 2	Npas2	0.244246	0.00427776	0.938904	0.751803
206857_s_at	FK506 binding protein 1B, 12.6 kDa	FKBP1B	1.54551	3.40725e-07	1.84607	1.66758e-09	1423221_at	FK506 binding protein 1b	Fkbp1b	0.244193	0.00346422	2.39748	0.554566
204574_s_at	matrix metallopeptidase 19	MMP19	0.998553	0.351102	1.04372	0.457024	1433968_a_at	matrix metallopeptidase 19	Mmp19	0.243564	0.00696427	0.802717	0.579363
219295_s_at	procollagen C-endopeptidase enhancer 2	PCOLCE2	0.691044	0.00185082	0.692895	0.00386938	1437242_at	procollagen C-endopeptidase enhancer 2	Pcolce2	0.242534	0.00346888	0.835513	0.698924
205934_at	phospholipase C-like 1	PLCL1	1.03356	0.751573	1.07436	0.676295	1438952_x_at	phospholipase C-like 1	Plcl1	0.242396	0.00539527	0.593894	0.246112
1552930_at	membrane metallo-endopeptidase-like 1	MMEL1	1.0081	0.676339	1.08228	0.355273	1433951_at	membrane metallo-endopeptidase-like 1	Mmel1	0.241312	0.000962343	0.680713	0.361104
205499_at	sushi-repeat-containing protein, X-linked 2	SRPX2	0.809209	1.00059e-05	0.768929	0.00492604	1451970_at	sushi-repeat-containing protein, X-linked 2	Srpx2	0.241086	0.00685637	0.649806	0.499477
1559607_s_at	guanylate binding protein family, member 6	GBP6	4.53045	7.01993e-11	3.41674	3.02899e-05	1423964_at	guanylate binding protein 6	Gbp6	0.239759	0.00336378	0.785218	0.83773
209543_s_at	CD34 molecule	CD34	0.566882	1.84042e-09	0.506684	0.000377211	1418589_a_at	CD34 antigen	Cd34	0.239444	0.00250406	0.697882	0.505534
221364_at	glutamate receptor, ionotropic, delta 2	GRID2	1.11596	0.0167798	1.03412	0.0394343	1424895_at	glutamate receptor, ionotropic, delta 2	Grid2	0.239041	0.00706972	1.92482	0.795544
224131_at	G protein-coupled receptor 81	GPR81	1.02752	0.496156	1.00818	0.0104507	1424549_at	G protein-coupled receptor 81	Gpr81	0.238815	0.000619399	1.9279	0.456535
225911_at	nephronectin	NPNT	0.977073	0.213691	1.00962	0.129128	1436094_at	nephronectin	Npnt	0.238671	0.000646062	0.654029	0.372875
37022_at	proline/arginine-rich end leucine-rich repeat protein	PRELP	0.733739	1.47649e-08	0.574056	6.03751e-05	1440808_x_at	proline arginine-rich end leucine-rich repeat	Prelp	0.23851	0.000638084	0.744876	0.320791
212224_at	aldehyde dehydrogenase 1 family, member A1	ALDH1A1	0.889559	0.00690419	0.97137	0.0128988	1416414_at	aldehyde dehydrogenase family 1, subfamily A1	Aldh1a1	0.237985	0.00301529	0.999969	0.879324
212143_s_at	insulin-like growth factor binding protein 3	IGFBP3	2.15071	6.69784e-10	1.81464	0.235551	1426640_s_at	insulin-like growth factor binding protein 3	Igfbp3	0.237783	0.00219397	1.09381	0.921835
223648_s_at	fibroblast growth factor receptor-like 1	FGFRL1	1.01786	0.712244	1.0134	0.004325	1423180_at	fibroblast growth factor receptor-like 1 /// similar to fibroblast growth factor receptor 5 beta	Fgfrl1	0.237604	0.00443697	0.942569	0.850242
237403_at	growth factor independent 1B transcription repressor	GFI1B	1.0205	0.53214	1.00695	0.179481	1424085_at	growth factor independent 1B	Gfi1b	0.237084	0.00470806	0.444404	0.0523776
225241_at	coiled-coil domain containing 80	CCDC80	0.780255	0.0106696	2.44247	0.10504	1418398_a_at	coiled-coil domain containing 80	Ccdc80	0.236106	0.000204153	1.02423	0.907347
218660_at	dysferlin, limb girdle muscular dystrophy 2B (autosomal recessive)	DYSF	1.03992	0.581452	1.29162	0.0485721	1421663_at	dysferlin	Dysf	0.236027	0.000810097	0.662124	0.54026
244250_at	annexin A6	ANXA6	1.07064	0.170464	1.02551	0.0226987	1416685_s_at	annexin A6	Anxa6	0.235556	0.00445398	0.793004	0.743898
206717_at	myosin, heavy chain 8, skeletal muscle, perinatal	MYH8	1.0302	0.601651	1.069	0.00246881	1434572_at	myosin, heavy polypeptide 8, skeletal muscle, perinatal	Myh8	0.235424	0.00340914	0.372375	0.328579
228368_at	Rho GTPase activating protein 20	ARHGAP20	0.786799	0.00057333	0.749415	0.0342326	1416968_a_at	Rho GTPase activating protein 20	Arhgap20	0.235001	0.000444343	0.812599	0.549804
227271_at	fibroblast growth factor 11	FGF11	0.921776	0.016898	0.763681	0.000566021	1423120_at	fibroblast growth factor 11	Fgf11	0.233853	0.000568129	0.712349	0.309667
209908_s_at	transforming growth factor, beta 2	TGFB2	0.972713	0.33771	0.997607	0.703527	1453228_at	transforming growth factor, beta 2	Tgfb2	0.232886	0.00461864	0.843341	0.528074
232204_at	early B-cell factor 1	EBF1	0.624905	4.03429e-09	0.597847	0.00098793	1421749_at	early B-cell factor 1	Ebf1	0.230795	0.00107052	0.854453	0.863199
228170_at	oligodendrocyte transcription factor 1	OLIG1	0.881267	3.44773e-05	0.989039	0.431693	1436730_at	oligodendrocyte transcription factor 1	Olig1	0.230476	0.0023266	0.700768	0.218911
223253_at	ependymin related protein 1 (zebrafish)	EPDR1	0.736283	9.73294e-07	0.600621	0.000300947	1422508_at	ependymin related protein 1 (zebrafish)	Epdr1	0.230085	0.00212058	0.679301	0.990095
209297_at	intersectin 1 (SH3 domain protein)	ITSN1	0.745273	2.70452e-10	0.664408	2.30076e-05	1427268_at	intersectin 1 (SH3 domain protein 1A)	Itsn1	0.229424	0.0012966	0.702616	0.190613
203071_at	sema domain, immunoglobulin domain (Ig), short basic domain, secreted, (semaphorin) 3B	SEMA3B	0.759823	0.000117674	0.762235	0.00492987	1449254_at	sema domain, immunoglobulin domain (Ig), short basic domain, secreted, (semaphorin) 3B	Sema3b	0.228945	0.00454013	0.928181	0.603363
211062_s_at	carboxypeptidase Z	CPZ	1.02471	0.309269	1.7015	0.371006	1419301_at	carboxypeptidase Z	Cpz	0.228235	0.00227443	1.61252	0.25279
209561_at	thrombospondin 3	THBS3	0.845208	0.000138481	0.769956	0.00232353	1453366_at	thrombospondin 3	Thbs3	0.227577	0.00761303	0.599178	0.228326
202283_at	serpin peptidase inhibitor, clade F (alpha-2 antiplasmin, pigment epithelium derived factor), member 1	SERPINF1	0.89324	0.037476	1.06876	0.163827	1449429_at	serine (or cysteine) peptidase inhibitor, clade F, member 1	Serpinf1	0.227107	0.000188714	0.785908	0.484198
214115_at	Vesicle-associated membrane protein 5 (myobrevin)	VAMP5	0.950449	0.0460405	1.02625	0.198056	1456881_at	vesicle-associated membrane protein 5	Vamp5	0.226909	0.00936061	1.19388	0.671777
219685_at	transmembrane protein 35	TMEM35	0.863604	0.000323324	0.910792	0.0166311	1454787_at	transmembrane protein 35	Tmem35	0.226484	0.000109024	1.25332	0.10189
202590_s_at	pyruvate dehydrogenase kinase, isozyme 2	PDK2	0.808395	8.42391e-05	0.869239	0.00939402	1437523_s_at	pyruvate dehydrogenase kinase, isoenzyme 2	Pdk2	0.226416	0.00921008	0.781217	0.905885
213276_at	Calcium/calmodulin-dependent protein kinase (CaM kinase) II beta	CAMK2B	1.00799	0.731002	1.01984	0.0756835	1418095_at	calcium/calmodulin-dependent protein kinase II, beta	Camk2b	0.22562	0.00490354	0.57835	0.715117
238447_at	RNA binding motif, single stranded interacting protein	RBMS3	0.57167	2.02235e-09	0.653383	6.31731e-05	1448201_at	RNA binding motif, single stranded interacting protein	Rbms3	0.225467	0.00713725	0.671489	0.0801441
1563407_x_at	ATPase, H+/K+ exchanging, beta polypeptide	ATP4B	1.05854	0.941909	1.03941	0.0213329	1417576_a_at	ATPase, H+/K+ exchanging, beta polypeptide	Atp4b	0.225041	0.00125618	0.641633	0.163329
211138_s_at	kynurenine 3-monooxygenase (kynurenine 3-hydroxylase)	KMO	1.21976	1.4275e-09	1.02712	0.00904154	1428672_at	kynurenine 3-monooxygenase (kynurenine 3-hydroxylase)	Kmo	0.223716	0.00625913	0.706893	0.536853
208454_s_at	plasma glutamate carboxypeptidase	PGCP	0.761119	1.43015e-05	0.802345	0.00478629	1437853_x_at	plasma glutamate carboxypeptidase	Pgcp	0.222791	0.00259778	0.9609	0.894464
220577_at	GTPase, very large interferon inducible 1	GVIN1	1.31174	5.21358e-06	1.33843	0.0292857	1425164_a_at	glycogenin	Gyg	0.220766	0.00878878	0.875044	0.692804
238534_at	Leucine rich repeat (in FLII) interacting protein 1	LRRFIP1	0.823985	0.000400882	0.693258	0.00147816	1430318_at	leucine rich repeat protein 3, neuronal	Lrrn3	0.220591	0.00637917	0.580254	0.168291
221052_at	tudor and KH domain containing	TDRKH	1.03374	0.257434	1.00982	0.108942	1453072_at	tudor and KH domain containing protein	Tdrkh	0.220355	0.00437959	0.686838	0.359435
212664_at	tubulin, beta 4	TUBB4	1.06761	0.0539625	0.995487	0.677593	1456248_at	tubulin, beta 4	Tubb4	0.22013	0.00647201	0.793864	0.913261
219778_at	zinc finger protein, multitype 2	ZFPM2	0.610424	1.6434e-07	0.680648	0.0013848	1460346_at	zinc finger protein, multitype 2	Zfpm2	0.219965	0.00746673	1.52764	0.815564
218718_at	platelet derived growth factor C	PDGFC	0.517625	1.60751e-19	0.632669	6.16009e-06	1437341_x_at	platelet-derived growth factor, C polypeptide	Pdgfc	0.219818	6.55907e-05	1.44295	0.436479
202953_at	complement component 1, q subcomponent, B chain	C1QB	1.98768	5.42511e-07	3.68251	0.0189556	1417847_at	complement component 1, q subcomponent, beta polypeptide	C1qb	0.219339	0.00413533	0.704052	0.518036
204964_s_at	sarcospan (Kras oncogene-associated gene)	SSPN	0.495317	7.37677e-11	0.421068	3.61167e-05	1451974_at	sarcospan	Sspn	0.218768	0.00442435	0.813803	0.974834
211510_s_at	corticotropin releasing hormone receptor 2	CRHR2	1.01205	0.959852	1.01338	0.00979675	1419343_at	corticotropin releasing hormone receptor 2	Crhr2	0.218543	0.00270409	0.81675	0.909191
214476_at	trefoil factor 2 (spasmolytic protein 1)	TFF2	1.05223	0.858272	1.00661	0.589711	1453129_a_at	trefoil factor 2 (spasmolytic protein 1)	Tff2	0.217832	0.00777322	1.27554	0.413514
212298_at	neuropilin 1	NRP1	0.859186	0.00305838	0.85942	0.00283878	1436193_at	neuropilin 1	Nrp1	0.216221	0.00503945	0.830812	0.791195
202458_at	protease, serine, 23	PRSS23	1.52488	3.61375e-05	1.68381	0.0468443	1440978_at	protease, serine, 23	Prss23	0.215991	8.6817e-05	0.757861	0.525878
233567_at	neuron navigator 1	NAV1	1.02642	0.819765	1.01705	0.727501	1434875_a_at	Neuron navigator 1	Nav1	0.214516	0.000484215	0.975824	0.797659
121_at	paired box 8	PAX8	1.09522	0.0987782	1.23039	0.00664885	1437154_at	paired box gene 8	Pax8	0.214139	0.00564688	0.548927	0.135193
237721_s_at	ankyrin repeat and SOCS box-containing 4	ASB4	1.01568	0.968811	1.01556	0.00971023	1417299_at	ankyrin repeat and SOCS box-containing protein 4	Asb4	0.214106	0.0021132	1.00615	0.915919
1568574_x_at	Secreted phosphoprotein 1 (osteopontin, bone sialoprotein I, early T-lymphocyte activation 1)	SPP1	1.00637	0.857609	1.0269	0.0427758	1451537_at	secreted phosphoprotein 1	Spp1	0.213204	0.000119419	1.72306	0.236096
212551_at	CAP, adenylate cyclase-associated protein, 2 (yeast)	CAP2	0.965335	0.342609	0.972721	0.0176068	1418149_at	CAP, adenylate cyclase-associated protein, 2 (yeast)	Cap2	0.212856	0.00768666	0.597109	0.830988
244526_at	RAS guanyl releasing protein 3 (calcium and DAG-regulated)	RASGRP3	0.979485	0.220061	1.00973	0.00531047	1448118_a_at	RAS, guanyl releasing protein 3	Rasgrp3	0.212515	0.00164839	0.788106	0.916251
203908_at	solute carrier family 4, sodium bicarbonate cotransporter, member 4	SLC4A4	0.960398	0.0396207	0.907771	0.00649323	1450722_at	solute carrier family 4 (anion exchanger), member 4	Slc4a4	0.212427	0.00185109	0.968489	0.979362
202748_at	guanylate binding protein 2, interferon-inducible	GBP2	1.51583	3.04097e-14	1.60413	0.000227064	1423898_a_at	guanylate nucleotide binding protein 2	Gbp2	0.210017	0.000244145	0.916349	0.807165
211812_s_at	beta-1,3-N-acetylgalactosaminyltransferase 1 (globoside blood group)	B3GALNT1	1.08233	0.236285	1.27074	0.0152319	1417653_at	UDP-GalNAc:betaGlcNAc beta 1,3-galactosaminyltransferase, polypeptide 1	B3galnt1	0.209713	0.00552001	1.16919	0.759878
230852_at	SH3 and cysteine rich domain 3	STAC3	1.05318	0.605257	1.2275	0.00376306	1452070_at	SH3 and cysteine rich domain 3	Stac3	0.209445	0.00379754	0.60293	0.902203
221950_at	empty spiracles homeobox 2	EMX2	0.330144	1.16507e-15	0.392315	1.70689e-06	1422448_at	empty spiracles homolog 2 (Drosophila)	Emx2	0.208232	0.00405821	1.01112	0.988691
208584_at	synuclein, gamma (breast cancer-specific protein 1)	SNCG	1.11364	0.0919912	1.02991	0.0137392	1451258_at	synuclein, gamma	Sncg	0.207792	0.0020226	0.517919	0.176936
215248_at	growth factor receptor-bound protein 10	GRB10	0.905605	0.001314	0.88561	0.0311945	1424797_a_at	growth factor receptor bound protein 10	Grb10	0.207295	0.00472107	0.716471	0.603659
1554234_at	katanin p60 subunit A-like 2	KATNAL2	1.0602	0.260605	1.10158	0.0330257	1427313_at	katanin p60 subunit A-like 2	Katnal2	0.206145	0.00503072	0.668063	0.93667
218918_at	mannosidase, alpha, class 1C, member 1	MAN1C1	0.739165	3.31798e-06	0.854507	0.0117045	1431681_at	mannosidase, alpha, class 1C, member 1	Man1c1	0.205566	0.000123936	1.0067	0.864373
218665_at	frizzled homolog 4 (Drosophila)	FZD4	0.717983	6.56732e-08	0.620617	0.000895429	1423722_at	frizzled homolog 4 (Drosophila)	Fzd4	0.204749	0.00138251	0.625954	0.304088
210852_s_at	aminoadipate-semialdehyde synthase	AASS	2.31018	1.11766e-14	2.3151	6.64739e-06	1415741_at	aminoadipate-semialdehyde synthase	Aass	0.204476	0.0050601	1.008	0.868383
206215_at	opioid binding protein/cell adhesion molecule-like	OPCML	1.08045	0.0177045	1.02052	0.0045587	1436771_x_at	opioid binding protein/cell adhesion molecule-like	Opcml	0.203611	0.00326742	0.918372	0.736844
220336_s_at	glycoprotein VI (platelet)	GP6	0.89403	0.000339146	0.947752	0.243506	1424441_at	glycoprotein 6 (platelet)	Gp6	0.201933	0.000565426	1.34628	0.836468
207624_s_at	retinitis pigmentosa GTPase regulator	RPGR	0.967884	0.121385	0.886461	0.0412261	1448651_at	retinitis pigmentosa GTPase regulator /// sushi-repeat-containing protein	Rpgr	0.201058	0.00315144	0.672258	0.443043
220732_at	DEP domain containing 2	DEPDC2	0.986074	0.243073	1.0132	0.00427061	1420673_a_at	DEP domain containing 2	Depdc2	0.200781	0.000370535	0.771387	0.0513905
211573_x_at	transglutaminase 2 (C polypeptide, protein-glutamine-gamma-glutamyltransferase)	TGM2	1.05473	0.601033	1.00957	0.054222	1453327_at	transglutaminase 2, C polypeptide	Tgm2	0.20018	0.00311654	0.737414	0.758948
206372_at	myogenic factor 6 (herculin)	MYF6	1.08089	0.565893	1.01373	0.102861	1434539_at	myogenic factor 6	Myf6	0.199826	0.00388996	0.490211	0.832536
235228_at	coiled-coil domain containing 85A	CCDC85A	0.824874	3.50044e-05	0.758102	0.000385935	1418413_at	coiled-coil domain containing 85A	Ccdc85a	0.198136	0.000230909	0.685577	0.452284
208380_at	ladybird homeobox 1	LBX1	1.05514	0.543088	1.01727	0.0132862	1429171_a_at	ladybird homeobox homolog 1 (Drosophila)	Lbx1	0.196544	0.00331054	0.506211	0.269696
211892_s_at	prostaglandin I2 (prostacyclin) synthase	PTGIS	0.914371	0.0066265	0.875933	0.0165182	1442923_at	prostaglandin I2 (prostacyclin) synthase	Ptgis	0.195822	0.000763984	0.683703	0.605706
227084_at	dystrobrevin, alpha	DTNA	0.585109	3.84689e-06	0.553759	0.00016042	1421433_at	dystrobrevin alpha	Dtna	0.195727	0.00440711	0.671888	0.781032
230258_at	GLIS family zinc finger 3	GLIS3	1.06511	0.348634	0.970615	0.250206	1424256_at	GLIS family zinc finger 3	Glis3	0.195547	0.00547646	0.464311	0.303661
1552457_a_at	ADAMTS-like 1	ADAMTSL1	1.00277	0.777916	1.01819	0.00361635	1416149_at	ADAMTS-like 1	Adamtsl1	0.195456	0.00571311	0.751491	0.449055
1558144_at	maternally expressed 3	MEG3	1.0217	0.825362	1.03665	0.00424595	1433501_at	maternally expressed 3	Meg3	0.194068	0.00981038	0.871366	0.571951
229578_at	junctophilin 2	JPH2	0.753864	2.27556e-07	0.926063	0.0149851	1427284_a_at	junctophilin 2	Jph2	0.193176	0.00767673	0.566854	0.891233
219835_at	PR domain containing 8	PRDM8	1.03994	0.991905	1.0092	0.00559251	1440668_at	PR domain containing 8	Prdm8	0.192057	0.00594536	1.59821	0.428284
217897_at	FXYD domain containing ion transport regulator 6	FXYD6	0.539036	4.06426e-15	0.487341	7.48427e-07	1423707_at	FXYD domain-containing ion transport regulator 6	Fxyd6	0.19102	0.00347091	0.593385	0.438243
216733_s_at	glycine amidinotransferase (L-arginine:glycine amidinotransferase)	GATM	0.572986	1.88216e-14	0.723441	0.000232948	1423885_at	glycine amidinotransferase (L-arginine:glycine amidinotransferase)	Gatm	0.190023	0.00704749	0.528718	0.150285
205384_at	FXYD domain containing ion transport regulator 1 (phospholemman)	FXYD1	0.729941	0.00020862	0.501499	5.87511e-05	1423630_at	FXYD domain-containing ion transport regulator 1	Fxyd1	0.188526	0.00626153	0.698249	0.938275
222185_at	PBX/knotted 1 homeobox 2	PKNOX2	1.03114	0.689636	1.04372	0.0284281	1438411_at	Pbx/knotted 1 homeobox 2	Pknox2	0.187762	0.00709975	0.653256	0.537943
202947_s_at	glycophorin C (Gerbich blood group)	GYPC	0.820851	0.00420574	0.828887	0.0507737	1425253_a_at	glycophorin C	Gypc	0.187508	0.00154578	1.04224	0.863635
219584_at	phospholipase A1 member A	PLA1A	1.08178	0.167995	1.04169	0.246201	1438651_a_at	phospholipase A1 member A	Pla1a	0.18638	0.00427504	0.710741	0.761165
209550_at	necdin homolog (mouse)	NDN	0.748167	2.69244e-07	1.1084	0.183953	1435122_x_at	necdin	Ndn	0.185989	3.38349e-05	0.871411	0.627798
219440_at	retinoic acid induced 2	RAI2	0.454566	4.11882e-13	0.494713	8.90882e-05	1447878_s_at	retinoic acid induced 2	Rai2	0.185487	0.00142543	0.919694	0.875813
205508_at	sodium channel, voltage-gated, type I, beta	SCN1B	0.925741	0.0322508	0.926381	0.0401194	1449098_a_at	sodium channel, voltage-gated, type I, beta	Scn1b	0.185379	0.00357394	0.760442	0.914473
211006_s_at	potassium voltage-gated channel, Shab-related subfamily, member 1	KCNB1	0.807487	9.81343e-09	0.693425	0.0009078	1427410_at	potassium voltage gated channel, Shab-related subfamily, member 1	Kcnb1	0.185075	0.00184163	1.81962	0.430433
209888_s_at	myosin, light chain 1, alkali; skeletal, fast	MYL1	1.02876	0.303134	1.00881	0.289819	1434580_at	myosin, light polypeptide 1	Myl1	0.184207	0.00615808	0.202354	0.718539
206254_at	epidermal growth factor (beta-urogastrone)	EGF	0.89848	8.62785e-07	0.896556	0.0293745	1421837_at	epidermal growth factor	Egf	0.184065	0.000387911	0.607347	0.784273
206187_at	prostaglandin I2 (prostacyclin) receptor (IP)	PTGIR	1.06678	0.474359	1.03802	0.135779	1442856_at	prostaglandin I receptor (IP)	Ptgir	0.182884	0.0053773	0.629085	0.421701
209200_at	myocyte enhancer factor 2C	MEF2C	0.740095	1.05021e-06	0.6681	0.000514147	1432855_at	myocyte enhancer factor 2C	Mef2c	0.182299	0.0021294	0.432392	0.623073
230417_at	UDP-N-acetyl-alpha-D-galactosamine:polypeptide N-acetylgalactosaminyltransferase-like 1	GALNTL1	0.692432	1.0677e-07	0.800001	0.00879084	1423847_at	UDP-N-acetyl-alpha-D-galactosamine:polypeptide N-acetylgalactosaminyltransferase-like 1	Galntl1	0.182114	0.000153627	1.12357	0.876272
1553395_a_at	CD200 receptor 1	CD200R1	1.16247	0.0109922	1.34217	0.0166219	1418500_at	CD200 receptor 1	Cd200r1	0.180965	0.00791491	0.492651	0.200181
218424_s_at	STEAP family member 3	STEAP3	1.24204	0.00393477	1.44668	0.00297898	1452257_at	STEAP family member 3	Steap3	0.180424	0.00485263	1.03349	0.996509
202222_s_at	desmin	DES	0.372005	4.09884e-12	0.52897	0.000600793	1420682_at	desmin	Des	0.180321	0.0024598	0.166417	0.951753
205295_at	creatine kinase, mitochondrial 2 (sarcomeric)	CKMT2	0.89048	0.00370794	0.995038	0.283382	1419056_at	creatine kinase, mitochondrial 2	Ckmt2	0.178868	0.00711463	0.0741327	0.928926
213764_s_at	microfibrillar associated protein 5	MFAP5	0.434471	1.23788e-09	0.615218	0.0106565	1433691_at	microfibrillar associated protein 5	Mfap5	0.177171	0.00197157	0.696699	0.502922
215912_at	guanine nucleotide binding protein (G protein), alpha activating activity polypeptide O	GNAO1	1.05079	0.423133	1.00923	0.00808171	1424323_at	guanine nucleotide binding protein, alpha O	Gnao1	0.176728	0.00340356	0.829081	0.949933
228602_at	sarcoglycan, delta (35kDa dystrophin-associated glycoprotein)	SGCD	0.632086	2.65077e-05	0.731804	0.00189277	1449502_at	sarcoglycan, delta (dystrophin-associated glycoprotein)	Sgcd	0.176298	0.00110637	0.662943	0.77094
215520_at	pygopus homolog 1 (Drosophila)	PYGO1	1.05954	0.0475461	1.02177	0.00124819	1444139_at	pygopus 1	Pygo1	0.176281	0.00118896	0.813779	0.614072
230438_at	T-box 15	TBX15	0.686021	1.3452e-09	0.780252	0.0023237	1452954_at	T-box 15	Tbx15	0.175535	0.00238414	0.608372	0.696876
208204_s_at	caveolin 3	CAV3	1.00226	0.608919	1.04301	0.153525	1418240_at	caveolin 3	Cav3	0.175415	0.00431937	0.496018	0.193201
209621_s_at	PDZ and LIM domain 3	PDLIM3	0.629237	1.74815e-09	0.447657	0.000112139	1437611_x_at	PDZ and LIM domain 3	Pdlim3	0.17516	0.00613444	0.583253	0.929643
227055_at	methyltransferase like 7B	METTL7B	0.917008	0.0540364	0.902397	0.0914863	1433615_at	methyltransferase like 7B	Mettl7b	0.174467	0.00984365	0.532434	0.727628
223876_at	spermatogenesis associated 16	SPATA16	1.01788	0.93604	1.01466	0.417634	1451506_at	spermatogenesis associated 16	Spata16	0.173219	0.00579697	0.538511	0.171607
202465_at	procollagen C-endopeptidase enhancer	PCOLCE	0.94227	0.218544	3.01202	0.875836	1437232_at	procollagen C-endopeptidase enhancer protein	Pcolce	0.17296	0.00653379	0.81504	0.469551
205236_x_at	superoxide dismutase 3, extracellular	SOD3	0.792615	3.37804e-06	0.792941	0.00863587	1451416_a_at	superoxide dismutase 3, extracellular	Sod3	0.172827	0.00122678	1.50823	0.551796
239185_at	ATP-binding cassette, sub-family A (ABC1), member 9	ABCA9	0.529615	0.000147201	0.522659	0.00164349	1415769_at	ATP-binding cassette, sub-family A (ABC1), member 9	Abca9	0.172822	0.00101299	0.684572	0.548042
222817_at	hydroxy-delta-5-steroid dehydrogenase, 3 beta- and steroid delta-isomerase 7	HSD3B7	1.04186	0.767604	1.00774	0.628197	1425926_a_at	hydroxy-delta-5-steroid dehydrogenase, 3 beta- and steroid delta-isomerase 7	Hsd3b7	0.172788	0.00192448	0.977909	0.996835
1558199_at	fibronectin 1	FN1	0.966739	0.0774884	0.930294	0.0613545	1423346_at	fibronectin 1	Fn1	0.171446	0.000168227	0.802085	0.696126
210166_at	toll-like receptor 5	TLR5	1.05904	0.825444	1.1761	0.723963	1453801_at	toll-like receptor 5	Tlr5	0.171367	0.00314153	1.29991	0.724688
217669_s_at	A kinase (PRKA) anchor protein 6	AKAP6	1.05173	0.615653	1.01555	0.219609	1416368_at	A kinase (PRKA) anchor protein 6	Akap6	0.171357	0.00829407	0.428609	0.803648
209542_x_at	insulin-like growth factor 1 (somatomedin C)	IGF1	0.917338	0.112869	0.942235	0.0688101	1426481_at	insulin-like growth factor 1	Igf1	0.171043	0.00158812	0.949647	0.943508
213592_at	angiotensin II receptor-like 1	AGTRL1	0.972176	0.176453	1.89351	0.463207	1416299_at	angiotensin receptor-like 1	Agtrl1	0.170853	0.00256591	0.958817	0.977625
200885_at	ras homolog gene family, member C	RHOC	0.737631	2.67914e-07	0.683761	8.43636e-06	1448489_at	ras homolog gene family, member C	Rhoc	0.169903	0.00255694	0.983404	0.923121
236359_at	sodium channel, voltage-gated, type IV, beta	SCN4B	1.19399	0.363054	2.00737	0.254036	1449155_at	sodium channel, type IV, beta	Scn4b	0.169044	0.00336015	0.446853	0.751159
220895_at	ubiquitin specific peptidase 29	USP29	1.00974	0.752411	1.01059	0.00782677	1456726_x_at	ubiquitin specific peptidase 29	Usp29	0.168969	0.00523608	0.485475	0.0319779
227662_at	synaptopodin 2	SYNPO2	0.409044	8.86461e-12	0.381663	6.14752e-06	1452592_at	synaptopodin 2	Synpo2	0.166992	0.00983503	0.49327	0.893016
206216_at	SFRS protein kinase 3	SRPK3	1.01502	0.636498	1.009	0.907008	1451939_a_at	serine/arginine-rich protein specific kinase 3	Srpk3	0.16518	0.00306526	0.550097	0.769029
205722_s_at	GDNF family receptor alpha 2	GFRA2	0.821805	0.000424763	0.995379	0.559252	1424090_at	glial cell line derived neurotrophic factor family receptor alpha 2	Gfra2	0.159033	0.00150642	0.326112	0.0315215
227875_at	kelch-like 13 (Drosophila)	KLHL13	0.826937	0.00032034	0.842952	0.0111407	1428345_at	kelch-like 13 (Drosophila)	Klhl13	0.157525	0.00786371	0.891285	0.944316
201925_s_at	CD55 molecule, decay accelerating factor for complement (Cromer blood group)	CD55	0.687365	1.9568e-10	0.706524	1.76768e-05	1418664_at	CD55 antigen	Cd55	0.157271	0.00617755	0.834689	0.390877
222722_at	osteoglycin	OGN	0.793033	0.0762576	2.03906	0.0861046	1436678_at	osteoglycin	Ogn	0.156309	0.00341877	0.907584	0.83776
223434_at	guanylate binding protein 3	GBP3	2.33687	1.25624e-06	2.38277	4.49475e-05	1423939_a_at	guanylate nucleotide binding protein 3	Gbp3	0.154784	0.00253068	0.881203	0.87216
1557078_at	schlafen family member 5	SLFN5	1.57571	6.42988e-05	2.68876	0.179498	1451021_a_at	schlafen 5	Slfn5	0.154587	0.00448243	0.753464	0.62721
207119_at	protein kinase, cGMP-dependent, type I	PRKG1	0.922293	0.00374336	0.912742	0.0418534	1440879_at	protein kinase, cGMP-dependent, type I	Prkg1	0.153639	0.00892101	0.707232	0.961601
219579_at	RAB3A interacting protein (rabin3)-like 1	RAB3IL1	0.973641	0.1874	1.25085	0.02057	1447657_s_at	RAB3A interacting protein (rabin3)-like 1	Rab3il1	0.151993	0.000461308	0.692922	0.398642
233910_at	transmembrane protein with EGF-like and two follistatin-like domains 2	TMEFF2	1.02278	0.501284	1.05062	0.0375682	1453956_a_at	transmembrane protein with EGF-like and two follistatin-like domains 2	Tmeff2	0.151747	0.000142755	0.774549	0.749764
214079_at	dehydrogenase/reductase (SDR family) member 2	DHRS2	0.92713	0.0305391	0.941164	0.252826	1420782_at	dehydrogenase/reductase member 2	Dhrs2	0.15151	0.00032315	0.513006	0.0671336
218355_at	kinesin family member 4A /// kinesin family member 4B	KIF4A	2.32693	6.32874e-16	2.79837	9.04116e-05	1427919_at	kinesin family member 5A	Kif5a	0.151361	7.23238e-05	0.70587	0.5276
219823_at	lin-28 homolog (C. elegans)	LIN28	1.00945	0.850605	1.03006	0.672096	1429480_at	Lin-28 homolog (C. elegans)	Lin28	0.149246	0.0432044	1.22901	0.940384
215324_at	sema domain, immunoglobulin domain (Ig), short basic domain, secreted, (semaphorin) 3D	SEMA3D	0.989679	0.342438	1.03453	0.546444	1449256_a_at	sema domain, immunoglobulin domain (Ig), short basic domain, secreted, (semaphorin) 3D	Sema3d	0.148053	0.0337499	1.34713	0.380386
219829_at	integrin beta 1 binding protein (melusin) 2	ITGB1BP2	1.09282	0.00802267	1.03028	0.0384696	1427229_at	integrin beta 1 binding protein 2	Itgb1bp2	0.147472	0.0158415	0.48298	0.955397
214128_at	diacylglycerol lipase, alpha	DAGLA	0.971769	0.135337	1.01434	0.00575181	1420008_s_at	diacylglycerol lipase, alpha	Dagla	0.146992	0.0455718	0.70138	0.502445
205608_s_at	angiopoietin 1	ANGPT1	0.782115	0.00499475	0.670604	0.00362678	1416579_a_at	angiopoietin 1	Angpt1	0.146462	0.00590067	0.593112	0.271842
220558_x_at	tetraspanin 32	TSPAN32	0.970574	0.189825	0.528254	0.000581781	1455983_at	tetraspanin 32	Tspan32	0.146185	0.00433223	0.498135	0.318056
212873_at	histocompatibility (minor) HA-1	HMHA1	1.28595	4.13196e-06	2.84097	2.44473e-06	1425753_a_at	histocompatibility (minor) HA-1	Hmha1	0.146007	0.023179	0.644815	0.430898
219230_at	transmembrane protein 100	TMEM100	0.944501	0.189267	0.73887	0.0191596	1453970_at	transmembrane protein 100	Tmem100	0.145953	0.000730853	0.632088	0.552764
201348_at	glutathione peroxidase 3 (plasma)	GPX3	1.37607	0.0917485	2.09079	0.813464	1424649_a_at	glutathione peroxidase 3	Gpx3	0.145883	0.000106459	0.761513	0.46031
212192_at	potassium channel tetramerisation domain containing 12	KCTD12	0.788522	3.50415e-06	0.689694	3.49686e-05	1427683_at	potassium channel tetramerisation domain containing 12	Kctd12	0.145653	0.00033778	1.08046	0.943512
238575_at	oxysterol binding protein-like 6	OSBPL6	1.31002	0.000111834	1.49539	0.0378502	1436847_s_at	oxysterol binding protein-like 6	Osbpl6	0.145402	0.0177177	0.921442	0.798106
204783_at	Myeloid leukemia factor 1	MLF1	0.662764	1.52144e-07	0.644845	0.000120203	1433942_at	myeloid leukemia factor 1	Mlf1	0.144913	0.00816062	0.824006	0.968296
228347_at	SIX homeobox 1	SIX1	1.00814	0.582186	0.69583	0.00521749	1449872_at	sine oculis-related homeobox 1 homolog (Drosophila)	Six1	0.14462	0.00827314	0.314504	0.820061
1553794_at	stomatin (EPB72)-like 3	STOML3	0.995017	0.495191	1.03048	0.0217254	1452264_at	stomatin (Epb7.2)-like 3	Stoml3	0.14457	0.00329923	0.583959	0.0488736
227834_at	taxilin beta	TXLNB	1.0023	0.878513	1.14552	0.0225719	1456317_at	taxilin beta	Txlnb	0.144407	0.0490592	0.311562	0.773219
204163_at	elastin microfibril interfacer 1	EMILIN1	0.977065	0.715966	1.03481	0.357967	1422428_at	elastin microfibril interfacer 1	Emilin1	0.143859	0.0295257	1.06148	0.820744
211778_s_at	ovo-like 2 (Drosophila)	OVOL2	1.45838	9.24922e-08	1.68323	0.000111757	1436932_at	ovo-like 2 (Drosophila)	Ovol2	0.14311	0.00270457	0.51492	0.343722
1552474_a_at	guanidinoacetate N-methyltransferase	GAMT	0.841928	0.00117908	0.802696	0.00466581	1423850_at	guanidinoacetate methyltransferase	Gamt	0.140829	6.85102e-05	0.799118	0.758134
1554800_at	RAB39, member RAS oncogene family	RAB39	1.03216	0.678592	1.00703	0.284674	1446561_at	RAB39, member RAS oncogene family	Rab39	0.140542	0.00140112	1.44265	0.755632
217431_x_at	cytochrome b-245, beta polypeptide (chronic granulomatous disease)	CYBB	1.0478	0.135283	1.01465	0.00308275	1419736_a_at	cytochrome b-245, beta polypeptide	Cybb	0.140303	0.0317909	0.795881	0.683302
1552758_at	histone deacetylase 9	HDAC9	1.03423	0.56163	1.02116	0.013831	1425481_at	histone deacetylase 9	Hdac9	0.140089	0.0105968	0.853485	0.779426
206981_at	sodium channel, voltage-gated, type IV, alpha subunit	SCN4A	0.979882	0.246416	1.00097	0.760631	1449106_at	sodium channel, voltage-gated, type IV, alpha	Scn4a	0.139758	0.00873145	0.591662	0.902593
226325_at	adenylosuccinate synthase like 1	ADSSL1	0.638389	1.19144e-13	0.650158	1.67064e-06	1416189_a_at	adenylosuccinate synthetase like 1	Adssl1	0.139466	0.0130841	0.39419	0.973784
220868_s_at	solute carrier family 7, (neutral amino acid transporter, y+ system) member 10	SLC7A10	0.996335	0.553735	0.989156	0.336611	1450936_a_at	solute carrier family 7 (cationic amino acid transporter, y+ system), member 10	Slc7a10	0.13925	0.00930212	1.03481	0.571343
219127_at	ATPase family, AAA domain containing 4	ATAD4	0.627054	3.22777e-08	0.538503	0.00711398	1417343_at	ATPase family, AAA domain containing 4	Atad4	0.138976	0.0367429	0.568828	0.0477492
235731_at	aryl hydrocarbon receptor interacting protein-like 1	AIPL1	1.05674	0.275093	1.0054	0.0128711	1416322_at	aryl hydrocarbon receptor-interacting protein-like 1	Aipl1	0.138133	0.0004574	1.58677	0.693403
207191_s_at	immunoglobulin superfamily containing leucine-rich repeat	ISLR	0.657415	8.90222e-06	0.771955	0.00585617	1427157_at	immunoglobulin superfamily containing leucine-rich repeat	Islr	0.137866	0.0212487	0.615282	0.674497
208461_at	hypermethylated in cancer 1	HIC1	1.04681	0.936676	1.00647	0.272318	1425579_at	hypermethylated in cancer 1	Hic1	0.137722	0.0183602	0.486505	0.34699
1566149_at	Calmodulin-like 4	CALML4	1.00596	0.509811	1.02151	0.0156836	1418024_at	calmodulin-like 4	Calml4	0.13734	0.000156109	0.72696	0.887859
203148_s_at	tripartite motif-containing 14	TRIM14	3.38115	5.80481e-18	0.812892	0.00373034	1455519_at	tripartite motif-containing 14	Trim14	0.137206	0.00912402	1.50508	0.688106
207632_at	muscle, skeletal, receptor tyrosine kinase	MUSK	1.05861	0.2642	1.01522	0.00486059	1434350_at	muscle, skeletal, receptor tyrosine kinase	Musk	0.136211	0.0202443	0.726748	0.927485
1570515_a_at	filamin A interacting protein 1	FILIP1	0.88345	2.58519e-05	0.851921	0.014761	1423187_at	filamin A interacting protein 1	Filip1	0.13562	0.0261023	0.466593	0.844442
232252_at	dual specificity phosphatase 27 (putative)	DUSP27	1.00058	0.650778	1.04905	0.229747	1421497_at	dual specificity phosphatase 27 (putative)	Dusp27	0.134633	0.00535948	0.449544	0.991286
205336_at	parvalbumin	PVALB	1.04698	0.335559	1.01806	0.00495849	1443993_at	parvalbumin	Pvalb	0.133836	0.00490209	0.154846	0.519253
227899_at	vitrin	VIT	0.581307	3.78999e-07	0.759106	0.0490051	1457069_at	vitrin	Vit	0.133274	0.0434309	0.817572	0.626499
219115_s_at	interleukin 20 receptor, alpha	IL20RA	0.616279	5.25308e-12	0.611815	7.28317e-05	1426873_s_at	interleukin 20 receptor, alpha	Il20ra	0.133224	0.0433335	0.813405	0.574922
207050_at	calcium channel, voltage-dependent, alpha 2/delta subunit 1	CACNA2D1	0.970461	0.167482	0.972926	0.30356	1417902_at	calcium channel, voltage-dependent, alpha2/delta subunit 1	Cacna2d1	0.132749	0.00665275	0.417208	0.376025
235004_at	RNA binding motif protein 24	RBM24	0.927717	0.0185818	0.817903	0.00697438	1448178_a_at	RNA binding motif protein 24	Rbm24	0.132397	0.0329338	0.23042	0.684516
237230_at	glycoprotein hormone alpha 2	GPHA2	0.997072	0.428004	1.02773	0.0372162	1424465_at	glycoprotein hormone alpha 2	Gpha2	0.132149	0.00985198	0.981009	0.879411
228621_at	hemochromatosis type 2 (juvenile)	HFE2	1.04262	0.147319	1.01042	0.662118	1425558_at	hemochromatosis type 2 (juvenile) (human homolog)	Hfe2	0.131626	0.00811069	0.207347	0.805995
205488_at	granzyme A (granzyme 1, cytotoxic T-lymphocyte-associated serine esterase 3)	GZMA	2.58254	1.50011e-12	6.42622	2.94776e-05	1425274_at	granzyme A	Gzma	0.13105	0.0141971	2.38086	0.314666
205265_s_at	SPEG complex locus	SPEG	0.841244	1.22597e-05	0.790499	0.0011533	1451510_s_at	SPEG complex locus	Speg	0.131014	0.0254911	0.48053	0.994839
234103_at	Potassium channel, subfamily T, member 2	KCNT2	0.748536	7.09847e-06	0.573756	2.36555e-05	1427539_a_at	Potassium channel, subfamily T, member 2	Kcnt2	0.129899	0.0061762	0.724226	0.461748
1555345_at	solute carrier family 38, member 4	SLC38A4	1.00698	0.91175	1.01865	0.0473283	1450557_at	solute carrier family 38, member 4	Slc38a4	0.128966	0.00306869	0.58155	0.780522
207302_at	sarcoglycan, gamma (35kDa dystrophin-associated glycoprotein)	SGCG	0.513657	1.16754e-14	0.748216	0.00523072	1449536_at	sarcoglycan, gamma (dystrophin-associated glycoprotein)	Sgcg	0.128954	0.0273586	0.149204	0.846124
207558_s_at	paired-like homeodomain 2	PITX2	0.905993	1.68475e-05	1.03048	0.760411	1438286_at	paired-like homeodomain transcription factor 2	Pitx2	0.128689	0.00691771	0.518392	0.780729
231295_at	malic enzyme 3, NADP(+)-dependent, mitochondrial	ME3	1.06199	0.239709	1.25755	0.000963519	1432297_at	malic enzyme 3, NADP(+)-dependent, mitochondrial	Me3	0.127757	0.000859494	0.518642	0.936955
220135_s_at	solute carrier family 7 (cationic amino acid transporter, y+ system), member 9	SLC7A9	0.967802	0.117328	0.995878	0.676475	1450983_at	solute carrier family 7 (cationic amino acid transporter, y+ system), member 9	Slc7a9	0.127478	0.0482087	0.600541	0.0583673
219804_at	synaptopodin 2-like	SYNPO2L	1.06902	0.0487734	1.07229	0.0689084	1452648_at	synaptopodin 2-like	Synpo2l	0.127465	0.00336265	0.407443	0.880886
221044_s_at	tripartite motif-containing 34 /// TRIM6-TRIM34	TRIM34 /// TRIM6-TRIM34	0.983914	0.356987	0.921291	0.142654	1455590_at	tripartite motif-containing 34	Trim34	0.127051	0.000718283	1.0207	0.787188
206167_s_at	Rho GTPase activating protein 6	ARHGAP6	0.663204	8.29382e-07	0.581592	0.000286081	1416980_at	Rho GTPase activating protein 6	Arhgap6	0.126523	0.0478438	0.875791	0.807739
220267_at	keratin 24	KRT24	1.42441	0.000182772	1.61324	0.00248893	1428801_at	keratin 24	Krt24	0.126329	0.0387623	0.368244	0.00206636
202587_s_at	adenylate kinase 1	AK1	1.49884	7.88446e-12	1.5788	3.52147e-05	1416335_at	adenylate kinase 1	Ak1	0.126141	0.00871506	0.739513	0.904725
212703_at	talin 2	TLN2	0.830528	2.20765e-05	0.824723	0.00488415	1453770_at	talin 2	Tln2	0.126096	0.00579761	0.912573	0.935575
204311_at	ATPase, Na+/K+ transporting, beta 2 polypeptide	ATP1B2	0.93101	0.0134825	1.00257	0.594528	1417487_at	ATPase, Na+/K+ transporting, beta 2 polypeptide	Atp1b2	0.12564	0.010588	0.64485	0.982368
1553422_s_at	ataxin 2-binding protein 1	A2BP1	1.07439	0.307442	1.00806	0.0030966	1415712_at	ataxin 2 binding protein 1	A2bp1	0.125608	0.0344043	0.529404	0.900393
225869_s_at	unc-93 homolog B1 (C. elegans)	UNC93B1	1.21568	0.0588526	1.47159	0.0298469	1456541_x_at	unc-93 homolog B1 (C. elegans)	Unc93b1	0.125292	0.0114905	0.445852	0.40025
206304_at	myosin binding protein H	MYBPH	1.09699	0.0231273	1.01006	0.0897397	1434449_at	myosin binding protein H	Mybph	0.124797	0.044476	0.583556	0.818292
232924_at	leucine rich repeat containing 17	LRRC17	0.947408	0.0137936	0.979682	0.366521	1430138_at	leucine rich repeat containing 17	Lrrc17	0.124651	0.00508787	0.659521	0.632905
1564443_at	deleted in lymphocytic leukemia, 2	DLEU2	1.03962	0.261227	1.0121	0.00395827	1420839_at	deleted in lymphocytic leukemia, 2	Dleu2	0.124252	0.000618498	0.631741	0.275648
206768_at	ribosomal protein L3-like	RPL3L	1.1304	0.715581	1.00694	0.296306	1448676_at	ribosomal protein L3-like	Rpl3l	0.122713	0.0175864	0.208316	0.626688
1561088_at	eyes absent homolog 4 (Drosophila)	EYA4	1.03482	0.137832	1.01536	0.0391518	1422743_at	eyes absent 4 homolog (Drosophila)	Eya4	0.122626	0.000413703	0.990405	0.841856
220088_at	complement component 5a receptor 1	C5AR1	1.09372	0.147517	1.13585	0.453695	1417891_at	complement component 5a receptor 1	C5ar1	0.122331	0.0323598	0.617847	0.380865
208037_s_at	mucosal vascular addressin cell adhesion molecule 1	MADCAM1	1.01033	0.599889	1.16208	0.109617	1431133_at	mucosal vascular addressin cell adhesion molecule 1	Madcam1	0.121754	0.00040298	0.569427	0.580162
204810_s_at	creatine kinase, muscle	CKM	1.04905	0.934613	1.04019	0.00464664	1419052_at	creatine kinase, muscle	Ckm	0.121647	0.0293379	0.269569	0.860569
219647_at	popeye domain containing 2	POPDC2	0.786288	2.19564e-08	0.948503	0.0642818	1439764_s_at	popeye domain containing 2	Popdc2	0.121593	0.00308826	0.855489	0.73128
213108_at	calcium/calmodulin-dependent protein kinase (CaM kinase) II alpha	CAMK2A	1.03766	0.517418	1.01189	0.000316183	1418093_a_at	calcium/calmodulin-dependent protein kinase II alpha	Camk2a	0.121521	0.000770694	0.755537	0.817817
208383_s_at	phosphoenolpyruvate carboxykinase 1 (soluble)	PCK1	0.880464	0.0136887	0.636223	0.0236265	1437190_at	phosphoenolpyruvate carboxykinase 1, cytosolic	Pck1	0.12034	0.00567812	1.24802	0.51034
210067_at	aquaporin 4	AQP4	0.990326	0.259235	1.02807	0.0224288	1416854_at	aquaporin 4	Aqp4	0.120212	0.0153629	0.565437	0.897584
1559270_at	zinc finger homeobox 4	ZFHX4	1.01317	0.985948	1.01228	0.00398709	1460323_at	zinc finger homeodomain 4	Zfhx4	0.119873	0.0087576	0.784148	0.773955
204284_at	protein phosphatase 1, regulatory (inhibitor) subunit 3C	PPP1R3C	0.6623	6.76163e-06	0.509948	0.000243981	1440286_at	protein phosphatase 1, regulatory (inhibitor) subunit 3C	Ppp1r3c	0.119803	0.00654146	1.06009	0.574027
1555567_s_at	leiomodin 3 (fetal)	LMOD3	1.01137	0.633684	1.04616	0.0349948	1429590_at	leiomodin 3 (fetal)	Lmod3	0.119581	0.0246148	0.606716	0.846481
228406_at	SET and MYND domain containing 1	SMYD1	1.01258	0.720702	1.02742	0.0305346	1451257_at	SET and MYND domain containing 1	Smyd1	0.119125	0.00715107	0.24465	0.948077
1558636_s_at	ADAM metallopeptidase with thrombospondin type 1 motif, 5 (aggrecanase-2)	ADAMTS5	0.931774	0.226997	0.859219	0.130984	1416119_at	a disintegrin-like and metallopeptidase (reprolysin type) with thrombospondin type 1 motif, 5 (aggrecanase-2)	Adamts5	0.119015	0.0295379	1.63181	0.786308
230964_at	FRAS1 related extracellular matrix protein 2	FREM2	0.852488	0.000839404	0.798294	0.0160621	1423523_at	Fras1 related extracellular matrix protein 2	Frem2	0.118433	0.0024491	0.725864	0.451827
1553074_at	ankyrin repeat and SOCS box-containing 11	ASB11	1.00196	0.499851	1.01889	0.00934377	1417224_a_at	ankyrin repeat and SOCS box-containing protein 11	Asb11	0.11798	0.00688631	0.44259	0.991325
206641_at	tumor necrosis factor receptor superfamily, member 17	TNFRSF17	1.12334	0.346108	1.01204	0.0879178	1455179_at	tumor necrosis factor receptor superfamily, member 17	Tnfrsf17	0.117384	0.0115647	1.50907	0.714316
208487_at	LIM homeobox transcription factor 1, beta	LMX1B	1.0574	0.469689	1.02295	0.0198155	1429679_at	LIM homeobox transcription factor 1 beta	Lmx1b	0.114621	0.0452758	0.395164	0.299007
229730_at	smoothelin-like 2	SMTNL2	1.01207	0.953179	1.01254	0.0343139	1451201_s_at	smoothelin-like 2	Smtnl2	0.113678	0.0165867	0.699793	0.80769
207274_at	cholinergic receptor, nicotinic, epsilon	CHRNE	1.04057	0.559881	1.01507	0.0892999	1419027_s_at	cholinergic receptor, nicotinic, epsilon polypeptide	Chrne	0.113109	0.000817395	1.59966	0.300179
1556411_s_at	kyphoscoliosis peptidase	KY	1.0227	0.694918	1.01023	0.497746	1428898_at	kyphoscoliosis peptidase	Ky	0.112236	0.0276999	0.361804	0.667496
208437_at	chloride channel 1, skeletal muscle (Thomsen disease, autosomal dominant)	CLCN1	1.14882	0.00143344	1.05238	0.0137218	1419061_at	chloride channel 1	Clcn1	0.112098	0.047775	1.50558	0.58544
238732_at	collagen, type XXIV, alpha 1	COL24A1	0.977962	0.122189	0.96649	0.284105	1419133_at	collagen, type XXIV, alpha 1	Col24a1	0.111912	0.0041711	0.405299	0.00758817
239299_at	DDI1, DNA-damage inducible 1, homolog 1 (S. cerevisiae)	DDI1	1.07336	0.0390872	1.01696	0.0777096	1420399_at	DDI1, DNA-damage inducible 1, homolog 1 (S. cerevisiae)	Ddi1	0.111261	0.0364531	0.309739	0.142336
228367_at	alpha-kinase 2	ALPK2	1.12807	0.0694698	1.61072	0.210409	1416501_at	alpha-kinase 2	Alpk2	0.111011	0.00763661	0.343716	0.881298
205450_at	phosphorylase kinase, alpha 1 (muscle)	PHKA1	1.43661	2.86185e-11	1.26508	3.32733e-05	1438031_at	phosphorylase kinase alpha 1	Phka1	0.110258	0.00793896	0.588298	0.855947
235718_at	sarcalumenin	SRL	0.989233	0.45401	0.993228	0.583379	1451891_a_at	sarcalumenin	Srl	0.110116	0.0152095	0.374136	0.983151
206394_at	myosin binding protein C, fast type	MYBPC2	1.07497	0.63352	1.00779	0.0289528	1434399_at	myosin binding protein C, fast-type	Mybpc2	0.107011	0.00257946	0.130623	0.610323
204052_s_at	secreted frizzled-related protein 4	SFRP4	1.06562	0.447056	1.15257	0.597005	1449475_at	secreted frizzled-related protein 4	Sfrp4	0.106783	0.0143627	0.276273	0.438162
219772_s_at	small muscle protein, X-linked	SMPX	1.0441	0.0805422	1.00924	0.517715	1451191_at	small muscle protein, X-linked	Smpx	0.106548	0.0344978	0.242931	0.972577
207210_at	gamma-aminobutyric acid (GABA) A receptor, alpha 3	GABRA3	1.00776	0.854393	1.0189	0.0281256	1423771_at	gamma-aminobutyric acid (GABA-A) receptor, subunit alpha 3	Gabra3	0.106319	0.0082465	0.904869	0.677816
226271_at	ganglioside-induced differentiation-associated protein 1	GDAP1	1.20377	1.03754e-07	1.36531	0.00969266	1424053_a_at	ganglioside-induced differentiation-associated-protein 1	Gdap1	0.105536	0.0484113	0.641194	0.700906
235503_at	ankyrin repeat and SOCS box-containing 5	ASB5	0.991141	0.332401	1.04463	0.00803799	1417300_at	ankyrin repeat and SOCs box-containing protein 5	Asb5	0.105089	0.00115697	0.23974	0.845407
243779_at	UDP-N-acetyl-alpha-D-galactosamine:polypeptide N-acetylgalactosaminyltransferase 13 (GalNAc-T13)	GALNT13	0.959609	0.0209805	1.01952	0.0421137	1423772_x_at	UDP-N-acetyl-alpha-D-galactosamine:polypeptide N-acetylgalactosaminyltransferase 13	Galnt13	0.104911	0.0421597	0.145448	0.106829
228057_at	DNA-damage-inducible transcript 4-like	DDIT4L	0.806641	0.000807346	0.767995	0.0129419	1420407_at	DNA-damage-inducible transcript 4-like	Ddit4l	0.104612	0.0339038	0.552156	0.914681
220585_at	hexokinase domain containing 1	HKDC1	1.02326	0.923041	1.03276	0.0460064	1425659_at	hexokinase domain containing 1	Hkdc1	0.104569	0.00823058	0.729985	0.485742
229619_at	Folate receptor 2 (fetal)	FOLR2	0.970639	0.130135	1.0194	0.196759	1423439_at	folate receptor 2 (fetal)	Folr2	0.104428	0.0488835	0.730406	0.593644
220332_at	claudin 16	CLDN16	0.955726	0.0481702	1.01136	0.176772	1419063_at	claudin 16	Cldn16	0.103946	0.000394792	0.155949	0.0154854
203824_at	tetraspanin 8	TSPAN8	0.309621	2.48261e-15	0.764304	3.21492e-06	1456008_at	tetraspanin 8	Tspan8	0.102123	0.0139049	0.997936	0.913653
219386_s_at	SLAM family member 8	SLAMF8	1.87996	1.27997e-09	4.71934	6.28834e-05	1449876_at	SLAM family member 8	Slamf8	0.101983	0.0169157	1.27193	0.991962
205736_at	phosphoglycerate mutase 2 (muscle)	PGAM2	1.07019	0.357802	1.00322	0.987169	1437828_s_at	phosphoglycerate mutase 2	Pgam2	0.101229	0.00165917	0.276747	0.98849
219534_x_at	cyclin-dependent kinase inhibitor 1C (p57, Kip2)	CDKN1C	0.744423	1.59579e-05	0.60461	0.000267106	1418755_at	cyclin-dependent kinase inhibitor 1C (P57)	Cdkn1c	0.0989757	0.0177243	0.851513	0.861135
223762_at	tropomodulin 4 (muscle)	TMOD4	1.00206	0.461502	1.01961	0.0807368	1455035_s_at	tropomodulin 4	Tmod4	0.0965393	0.0323717	0.642339	0.965847
206365_at	chemokine (C motif) ligand 1	XCL1	1.0241	0.422852	1.01419	0.0116662	1458518_at	chemokine (C motif) ligand 1	Xcl1	0.0962917	0.0296953	0.933959	0.929831
211753_s_at	relaxin 1	RLN1	1.02795	0.436491	1.01862	0.00585265	1448568_a_at	Relaxin 1	Rln1	0.0954635	0.00178849	0.399087	0.401988
204749_at	nucleosome assembly protein 1-like 3	NAP1L3	0.602833	3.66311e-07	0.634475	0.00102775	1434722_at	nucleosome assembly protein 1-like 3	Nap1l3	0.0942553	0.0134481	1.16343	0.59792
222910_s_at	peroxisomal biogenesis factor 5-like	PEX5L	0.994416	0.54861	1.03391	0.0728723	1437762_at	peroxisomal biogenesis factor 5-like	Pex5l	0.093174	0.04621	1.26522	0.978028
216409_at	Acyl-CoA synthetase long-chain family member 6	ACSL6	1.0277	0.648238	1.00694	0.00125437	1416072_at	acyl-CoA synthetase long-chain family member 6	Acsl6	0.0913829	0.00576006	0.964428	0.963645
210036_s_at	potassium voltage-gated channel, subfamily H (eag-related), member 2	KCNH2	0.842978	7.93149e-09	0.956116	0.1124	1427418_a_at	potassium voltage-gated channel, subfamily H (eag-related), member 2 /// similar to potassium channel erg1a	Kcnh2	0.0903398	3.77736e-06	0.653341	0.449969
202834_at	angiotensinogen (serpin peptidase inhibitor, clade A, member 8)	AGT	0.773773	0.000673768	0.914016	0.120554	1416261_at	angiotensinogen (serpin peptidase inhibitor, clade A, member 8)	Agt	0.0894752	0.00266806	0.709462	0.503572
235737_at	thymic stromal lymphopoietin	TSLP	1.35587	8.38374e-06	1.69404	0.0109042	1455849_at	thymic stromal lymphopoietin	Tslp	0.0891134	0.00798988	0.963654	0.931594
1555044_a_at	kelch repeat and BTB (POZ) domain containing 5	KBTBD5	1.03315	0.866221	1.01609	0.0392703	1427400_at	kelch repeat and BTB (POZ) domain containing 5	Kbtbd5	0.0883899	0.00524961	0.412375	0.636245
202746_at	integral membrane protein 2A	ITM2A	0.436115	6.26204e-15	0.477537	9.66011e-07	1427250_at	integral membrane protein 2A	Itm2a	0.0880335	0.0191776	0.421122	0.706453
202411_at	interferon, alpha-inducible protein 27	IFI27	8.29036	7.9586e-22	12.7765	8.28183e-08	1426302_at	interferon, alpha-inducible protein 27	Ifi27	0.0845678	0.00705478	1.10844	0.582336
207312_at	phosphorylase kinase, gamma 1 (muscle)	PHKG1	0.989584	0.215785	0.93425	0.132014	1438032_at	phosphorylase kinase gamma 1	Phkg1	0.0827365	0.0138943	0.547532	0.95435
211164_at	EPH receptor A3	EPHA3	1.01319	0.276914	1.03066	0.0197858	1422598_at	Eph receptor A3	Epha3	0.0821682	0.000565335	0.52371	0.556441
207653_at	forkhead box D2	FOXD2	1.04293	0.440759	1.05065	0.00606855	1423516_a_at	forkhead box D2	Foxd2	0.0805975	0.00269502	0.968218	0.761797
209763_at	chordin-like 1	CHRDL1	0.587881	3.13252e-08	0.697516	0.00497794	1418998_at	chordin-like 1	Chrdl1	0.0781426	0.00566568	0.975498	0.847961
221463_at	chemokine (C-C motif) ligand 24	CCL24	1.16649	0.0564168	1.08142	0.210891	1418449_at	chemokine (C-C motif) ligand 24	Ccl24	0.0766824	0.0169839	0.714838	0.865569
205390_s_at	ankyrin 1, erythrocytic	ANK1	1.023	0.904715	1.02526	0.00664781	1416598_at	ankyrin 1, erythroid	Ank1	0.0764111	0.00264986	0.377835	0.866196
1557480_a_at	dysferlin interacting protein 1 /// similar to dysferlin-interacting protein 1	DYSFIP1	1.09089	0.218736	1.01524	0.578908	1421727_at	dysferlin interacting protein 1	Dysfip1	0.0759443	0.0328764	0.886075	0.628154
217086_at	cholinergic receptor, nicotinic, beta 3	CHRNB3	1.04926	0.157657	1.01108	0.00455829	1419023_x_at	cholinergic receptor, nicotinic, beta polypeptide 3	Chrnb3	0.0759012	0.00918499	1.53176	0.60349
210896_s_at	aspartate beta-hydroxylase	ASPH	0.759213	7.26199e-07	0.664619	0.000188326	1417320_at	aspartate-beta-hydroxylase	Asph	0.0747846	0.00496961	0.523574	0.957121
204217_s_at	reticulon 2	RTN2	0.944935	0.0813922	0.769211	0.0085446	1448871_at	reticulon 2 (Z-band associated protein)	Rtn2	0.074207	0.0137791	0.266226	0.930664
237273_at	potassium channel, subfamily U, member 1	KCNU1	1.01317	0.831112	1.00433	0.876035	1427550_at	potassium channel, subfamily U, member 1	Kcnu1	0.0738628	0.0315828	0.460621	0.211532
230611_at	synaptophysin-like 2	SYPL2	1.02619	0.451824	0.95582	0.103928	1452650_at	synaptophysin-like 2	Sypl2	0.0735	0.000568218	0.454436	0.941293
212094_at	paternally expressed 10	PEG10	0.876123	0.00845711	0.666307	0.00065411	1437741_at	paternally expressed 10	Peg10	0.0690135	0.0307174	1.0738	0.933573
223121_s_at	secreted frizzled-related protein 2	SFRP2	1.04575	0.967784	4.50464	0.922951	1449451_at	secreted frizzled-related protein 2	Sfrp2	0.0657609	0.0473355	0.441544	0.525924
219645_at	calsequestrin 1 (fast-twitch, skeletal muscle)	CASQ1	0.961962	0.0132448	1.02581	0.0263065	1418236_s_at	calsequestrin 1	Casq1	0.0651141	0.00479527	0.187785	0.806487
204239_s_at	neuronatin	NNAT	0.871826	0.000263771	0.993787	0.517797	1435549_at	neuronatin	Nnat	0.063664	0.0357205	0.378916	0.152795
220815_at	catenin (cadherin-associated protein), alpha 3	CTNNA3	1.06195	0.479548	1.01552	0.425097	1419487_at	catenin (cadherin associated protein), alpha 3	Ctnna3	0.0633698	0.00172164	0.407917	0.683493
230915_at	dehydrogenase/reductase (SDR family) member 7C	DHRS7C	1.11557	0.357555	1.01899	0.00515494	1420826_at	dehydrogenase/reductase (SDR family) member 7C	Dhrs7c	0.0621712	0.0220742	0.315286	0.901068
206891_at	actinin, alpha 3	ACTN3	1.0023	0.695004	1.01521	0.00777108	1416087_at	actinin alpha 3	Actn3	0.0610702	0.00711017	0.284307	0.860755
242123_at	progestin and adipoQ receptor family member VII	PAQR7	0.954576	0.0784481	1.08333	0.900953	1437005_a_at	Progestin and adipoQ receptor family member VII	Paqr7	0.0586852	0.000101853	0.549725	0.39894
236972_at	tripartite motif-containing 63	TRIM63	0.978367	0.362053	1.04664	0.790211	1455724_at	tripartite motif-containing 63	Trim63	0.0579511	0.0224362	0.462287	0.847546
206121_at	adenosine monophosphate deaminase 1 (isoform M)	AMPD1	1.0443	0.305328	1.01339	0.00710047	1416569_at	adenosine monophosphate deaminase 1 (isoform M)	Ampd1	0.0578681	0.00461141	0.196092	0.950272
1564536_at	ankyrin repeat and SOCS box-containing 10	ASB10	1.02067	0.954677	1.01123	0.002907	1417214_at	ankyrin repeat and SOCS box-containing protein 10	Asb10	0.056806	0.013029	0.317685	0.978103
210155_at	myocilin, trabecular meshwork inducible glucocorticoid response	MYOC	0.59317	1.16121e-09	0.612963	0.00547819	1434674_at	myocilin	Myoc	0.0565282	0.0192391	0.643075	0.659436
206157_at	pentraxin-related gene, rapidly induced by IL-1 beta	PTX3	1.77501	0.0128524	3.24718	0.0937092	1443974_at	pentraxin related gene	Ptx3	0.0553189	0.00296338	0.434501	0.946167
242128_at	orthodenticle homeobox 2	OTX2	1.04967	0.0848148	1.03021	0.0134767	1436867_at	orthodenticle homolog 2 (Drosophila)	Otx2	0.054619	0.0442929	0.315912	0.204702
228783_at	blood vessel epicardial substance	BVES	0.874645	0.000528429	0.927616	0.0881462	1417823_at	blood vessel epicardial substance	Bves	0.0540454	0.00330856	0.457335	0.885496
209764_at	mannosyl (beta-1,4-)-glycoprotein beta-1,4-N-acetylglucosaminyltransferase	MGAT3	0.894165	0.00123453	0.888672	0.031445	1433833_at	mannoside acetylglucosaminyltransferase 3	Mgat3	0.0477852	0.00557996	1.19317	0.781897
208358_s_at	UDP glycosyltransferase 8 (UDP-galactose ceramide galactosyltransferase)	UGT8	0.986943	0.501992	0.912464	0.0132159	1456524_at	UDP galactosyltransferase 8A	Ugt8a	0.0448886	0.035473	0.493395	0.515787
220491_at	hepcidin antimicrobial peptide	HAMP	1.11505	0.235254	1.09534	0.091849	1425416_s_at	hepcidin antimicrobial peptide 2	Hamp2	0.0371399	0.030128	0.140981	0.515006
206522_at	maltase-glucoamylase (alpha-glucosidase)	MGAM	1.00665	0.810763	1.0289	0.342437	1433799_at	maltase-glucoamylase	Mgam	0.0367468	0.00582291	1.38069	0.733251
220611_at	disabled homolog 1 (Drosophila)	DAB1	1.01089	0.913273	1.01578	0.0169284	1419944_at	disabled homolog 1 (Drosophila)	Dab1	0.03257	0.0409911	1.40859	0.385496
206307_s_at	forkhead box D1	FOXD1	0.698748	2.26243e-09	0.68472	0.000872051	1423506_a_at	forkhead box D1	Foxd1	0.0214026	0.00726429	0.139504	0.0274798
