# Supplementary material for: Activation of PPARβ/δ Causes a Psoriasis-Like Skin Disease In Vivo
Source: PLoS One. 2010 Mar 16;5(3):e9701. doi: 10.1371/journal.pone.0009701 (PMC2838790; doi:10.1371/journal.pone.0009701)
Supplement: Table S2 — Clustering of genes dysregulated in PPARβ/δ transgenic mice. The table contains all 1077 genes listed in the synopsis between dysregulated genes in PPARβ/δ transgenic mice and psoriasis, color-coded as up- (red/orange) or down- regulated (light-green/dark green), as shown in Figure 5b. (0.17 MB XLS) [file pone.0009701.s002.xls]

## Sheet: Sheet1
Gene Title	Gene Symbol	GAIN	GSE14905	PPARd mice		Gene Title	Gene Symbol	GAIN	GSE14905	PPARd mice		Gene Title	Gene Symbol	GAIN	GSE14905	PPARd mice		Gene Title	Gene Symbol	GAIN	GSE14905	PPARd mice		Gene Title	Gene Symbol	GAIN	GSE14905	PPARd mice		Gene Title	Gene Symbol	GAIN	GSE14905	PPARd mice
keratin 6B	KRT6B	5.08516	6.89607	1084.39		lactoperoxidase	LPO	1.10579	1.02405	181.667		protocadherin 21	PCDH21	0.342671	0.293768	26.9815		interferon-induced protein 35	IFI35	1.92314	2.16129	0.535109		pleckstrin homology domain containing, family A (phosphoinositide binding specific) member 3	PLEKHA3	0.896993	0.771011	0.397558		unc-51-like kinase 2 (C. elegans)	ULK2	0.780852	0.760451	0.396355
late cornified envelope 3D	LCE3D	19.1078	55.5956	407.035		aldo-keto reductase family 1, member D1 (delta 4-3-ketosteroid-5-beta-reductase)	AKR1D1	1.01837	1.03533	72.4366		filaggrin	FLG	0.630741	0.943016	9.1232		2',5'-oligoadenylate synthetase 1, 40/46kDa	OAS1	7.72155	11.0822	0.469951		arylsulfatase A	ARSA	1.31251	1.05844	0.393346		polycystic kidney disease 1 (autosomal dominant)	PKD1	0.663287	0.567229	0.395693
small proline-rich protein 1B (cornifin)	SPRR1B	5.59347	11.9275	180.844		chitinase 3-like 1 (cartilage glycoprotein-39)	CHI3L1	0.987099	1.00357	52.3702		acyl-Coenzyme A oxidase 2, branched chain	ACOX2	0.673029	0.634675	8.40683		ST8 alpha-N-acetyl-neuraminide alpha-2,8-sialyltransferase 4	ST8SIA4	1.89289	2.4706	0.399586		ATPase, class I, type 8B, member 2	ATP8B2	0.906895	0.781023	0.388194		interleukin 6 signal transducer (gp130, oncostatin M receptor)	IL6ST	0.776142	0.658859	0.393861
S100 calcium binding protein A8	S100A8	11.9726	21.6436	159.669		L-threonine dehydrogenase	TDH	1.00168	1.03049	25.7309		catenin, beta interacting protein 1	CTNNBIP1	0.486007	0.527209	5.99807		vitamin K epoxide reductase complex, subunit 1	VKORC1	1.34916	1.59371	0.398359		dual specificity phosphatase 23	DUSP23	1.35355	1.27077	0.388004		dihydropyrimidinase-like 2	DPYSL2	0.745738	0.685769	0.393553
solute carrier family 7, (cationic amino acid transporter, y+ system) member 11	SLC7A11	4.90226	5.52753	134.614		isopentenyl-diphosphate delta isomerase 2	IDI2	0.953616	0.892303	13.9126		elongation of very long chain fatty acids (FEN1/Elo2, SUR4/Elo3, yeast)-like 3	ELOVL3	0.597642	0.575396	5.62104		collagen, type IV, alpha 2	COL4A2	1.05631	1.52711	0.395719		glucosidase, alpha; acid (Pompe disease, glycogen storage disease type II)	GAA	0.969593	1.14941	0.387568		CTP synthase II	CTPS2	0.714189	0.58459	0.39276
interleukin 8 receptor, beta	IL8RB	4.15129	4.66066	119.729		oleoyl-ACP hydrolase	OLAH	0.891162	0.898982	12.6317		major facilitator superfamily domain containing 2	MFSD2	0.741642	0.608635	5.0904		coagulation factor II (thrombin) receptor-like 2	F2RL2	1.41473	2.32965	0.388485		Rho-related BTB domain containing 1	RHOBTB1	0.757688	0.850634	0.386148		ras homolog gene family, member Q	RHOQ	0.811146	0.739079	0.387128
serpin peptidase inhibitor, clade B (ovalbumin), member 3	SERPINB3	46.2014	160.751	111.97		solute carrier family 5 (sodium/glucose cotransporter), member 9	SLC5A9	0.996272	0.960446	10.4339		ATPase type 13A5	ATP13A5	0.787568	0.679556	4.57605		interferon induced with helicase C domain 1	IFIH1	3.28079	3.37034	0.383282		protein tyrosine phosphatase, receptor type, R	PTPRR	1.0099	1.02327	0.384857		procollagen-proline, 2-oxoglutarate 4-dioxygenase (proline 4-hydroxylase), alpha polypeptide I	P4HA1	0.695281	0.59468	0.38615
S100 calcium binding protein A9	S100A9	51.4335	127.518	98.7129		solute carrier family 34 (sodium phosphate), member 2	SLC34A2	1.03002	1.04776	9.42867		monoamine oxidase A	MAOA	0.535294	0.470728	3.9858		guanine nucleotide binding protein (G protein), beta polypeptide 4	GNB4	1.03791	2.81127	0.381631		protein kinase C, delta binding protein	PRKCDBP	0.84981	0.833099	0.38471		F-box and leucine-rich repeat protein 16	FBXL16	0.687697	0.760486	0.383629
interleukin 1 family, member 6 (epsilon)	IL1F6	4.58174	4.66387	76.8988		melanoma antigen family A, 1 (directs expression of antigen MZ2-E)	MAGEA1	1.00718	1.01646	9.33481		glucocorticoid induced transcript 1	GLCCI1	0.796913	0.728063	3.91682		signal transducer and activator of transcription 1, 91kDa	STAT1	3.95819	4.38691	0.377984		cholinergic receptor, nicotinic, beta 1 (muscle)	CHRNB1	0.94974	1.01777	0.384524		transforming, acidic coiled-coil containing protein 1	TACC1	0.669467	0.634934	0.38021
kallikrein-related peptidase 6	KLK6	16.4926	70.5103	33.8007		CD163 molecule-like 1	CD163L1	1.37959	1.20193	9.18782		NIPA-like domain containing 1	NPAL1	0.715654	0.744954	3.62209		tribbles homolog 2 (Drosophila)	TRIB2	1.60478	1.3703	0.373867		adhesion molecule with Ig-like domain 2	AMIGO2	0.953085	0.963045	0.384276		sarcoglycan, beta (43kDa dystrophin-associated glycoprotein)	SGCB	0.632103	0.582539	0.37993
serpin peptidase inhibitor, clade B (ovalbumin), member 12	SERPINB12	1.63019	7.78468	33.6291		regucalcin (senescence marker protein-30)	RGN	0.896682	0.831731	8.74714		ATPase, H+ transporting, lysosomal V0 subunit a4	ATP6V0A4	0.692351	0.661044	3.20694		receptor accessory protein 1	REEP1	1.19543	2.11745	0.37135		ATP-binding cassette, sub-family B (MDR/TAP), member 4	ABCB4	0.898814	0.856986	0.383102		centrosomal protein 170kDa	CEP170	0.87798	0.703978	0.379361
lipocalin 2	LCN2	20.3006	109.404	31.214		OTU domain containing 7A	OTUD7A	0.986595	0.988379	8.10624		isopentenyl-diphosphate delta isomerase 1	IDI1	0.787214	0.762123	3.1444		flotillin 2	FLOT2	1.36686	1.60091	0.365945		Homeobox D8	HOXD8	0.875847	0.78938	0.382801		neurotrophic tyrosine kinase, receptor, type 2	NTRK2	0.68836	0.382646	0.376221
small proline-rich protein 2B	SPRR2B	23.9057	91.5719	28.9231		developmental pluripotency associated 2	DPPA2	1.01875	1.07832	7.65532		Suppression of tumorigenicity 7 like	ST7L	0.45993	0.381407	2.92908		serpin peptidase inhibitor, clade B (ovalbumin), member 9	SERPINB9	2.95964	6.09246	0.356526		colony stimulating factor 1 receptor, formerly McDonough feline sarcoma viral (v-fms) oncogene homolog	CSF1R	0.965644	1.11464	0.376705		signal transducer and activator of transcription 5B	STAT5B	0.800053	0.65588	0.375325
interleukin 1 family, member 8 (eta)	IL1F8	1.47616	2.27251	27.2762		neuregulin 1	NRG1	1.1315	0.937519	7.05252		transmembrane protein 139	TMEM139	0.744036	0.747033	2.75148		interferon stimulated exonuclease gene 20kDa	ISG20	3.2	4.8	0.342461		spermidine/spermine N1-acetyltransferase family member 2	SAT2	1.06254	0.97669	0.36723		methionine sulfoxide reductase B2	MSRB2	0.849348	0.686123	0.374163
degenerative spermatocyte homolog 2, lipid desaturase (Drosophila)	DEGS2	1.17567	2.37272	25.8159		Fc receptor, IgA, IgM, high affinity	FCAMR	1.0082	1.02175	6.86755		HOP homeobox	HOP	0.825138	0.678459	2.69351		dedicator of cytokinesis 10	DOCK10	1.64713	2.06351	0.340468		procollagen-lysine, 2-oxoglutarate 5-dioxygenase 3	PLOD3	0.919497	0.896291	0.363212		laminin, gamma 1 (formerly LAMB2)	LAMC1	0.775209	0.730848	0.372004
secretory leukocyte peptidase inhibitor	SLPI	2.21358	2.40119	24.889		retinol binding protein 2, cellular	RBP2	1.06121	0.957587	6.22911		prune homolog 2 (Drosophila)	KIAA0367	0.493466	0.531578	2.67606		transmembrane protein 117	TMEM117	1.83746	2.07948	0.336039		PHD finger protein 20	PHF20	0.91793	0.908285	0.362789		syndecan 2	SDC2	0.574261	0.533193	0.36999
keratin 16 (focal non-epidermolytic palmoplantar keratoderma)	KRT16	25.6548	36.0476	24.1642		Phospholipase A2, group IVF	PLA2G4F	1.12244	1.10184	6.06333		late cornified envelope 1B	LCE1B	0.589678	0.67814	2.66331		lysozyme (renal amyloidosis)	LYZ	1.97987	6.9209	0.330147		ankyrin 2, neuronal	ANK2	0.857509	0.838236	0.360568		RAB6 interacting protein 1	RAB6IP1	0.850715	0.728163	0.369518
neuromedin U	NMU	1.26984	1.80726	22.7354		thioesterase superfamily member 5	THEM5	1.05237	0.999297	5.83193		regulator of chromosome condensation 2	RCC2	1.24338	0.62525	2.35315		EH domain binding protein 1-like 1	EHBP1L1	1.55067	1.68525	0.297762		ankyrin repeat domain 23	ANKRD23	1.0077	0.915789	0.356982		ankyrin repeat and SOCS box-containing 1	ASB1	0.811909	0.653107	0.365467
three prime repair exonuclease 2	TREX2	5.14966	14.3837	20.5314		insulin-like growth factor binding protein 2, 36kDa	IGFBP2	1.18667	0.810144	5.77486		zinc finger, DHHC-type containing 9	ZDHHC9	0.603954	0.751041	2.33051		vanin 1	VNN1	4.52325	11.1981	0.297229		fasciculation and elongation protein zeta 2 (zygin II)	FEZ2	1.01756	1.04266	0.356275		eukaryotic translation initiation factor 4E family member 3	EIF4E3	0.709387	0.607972	0.363742
kallikrein-related peptidase 8 /// kallikrein-related peptidase 9	KLK8 /// KLK9	4.86824	8.76944	20.2993		mal, T-cell differentiation protein 2	MAL2	0.966953	1.26773	5.71092		folate receptor 1 (adult)	FOLR1	1.43889	0.620182	2.26676		transmembrane protein 14A	TMEM14A	1.44857	1.43338	0.283802		PFTAIRE protein kinase 1	PFTK1	0.98273	0.994855	0.354314		TIMP metallopeptidase inhibitor 2	TIMP2	0.627312	0.663804	0.360229
gap junction protein, beta 6, 30kDa	GJB6	3.80044	8.16776	19.9834		mevalonate (diphospho) decarboxylase	MVD	1.05222	1.29015	5.67419		leucine-rich repeats and calponin homology (CH) domain containing 1	LRCH1	0.714035	0.711456	2.19593		LY6/PLAUR domain containing 1	LYPD1	1.72369	1.49908	0.274926		arylsulfatase B	ARSB	0.99973	1.01518	0.351886		tensin like C1 domain containing phosphatase (tensin 2)	TENC1	0.673413	0.507778	0.35515
WAP four-disulfide core domain 12	WFDC12	3.56001	12.5237	19.3831		solute carrier family 5 (iodide transporter), member 8	SLC5A8	1.03368	1.0108	5.57302		transmembrane protein 50B	TMEM50B	0.794118	0.787971	2.13523		centaurin, alpha 2	CENTA2	3.09076	5.55982	0.274777		angiopoietin-like 2	ANGPTL2	1.14568	0.972677	0.351075		multiple PDZ domain protein	MPDZ	0.812208	0.757126	0.350885
phospholipase A2, group IVD (cytosolic)	PLA2G4D	1.70674	2.8041	18.1202		deleted in azoospermia-like	DAZL	1.06694	1.048	5.46523		ubiquitin specific peptidase 54	USP54	0.519081	0.565973	1.93881		CD82 molecule	CD82	1.42474	1.55386	0.263225		TSPY-like 3 (pseudogene)	TSPYL3	1.08143	1.00553	0.349848		CXXC finger 5	CXXC5	0.784452	0.762431	0.344286
chemokine (C-C motif) ligand 20	CCL20	10.1153	20.912	16.9352		oxidized low density lipoprotein (lectin-like) receptor 1	OLR1	1.0473	1.02756	5.31002		SEC63 homolog (S. cerevisiae)	SEC63	0.841215	0.653207	1.9033		nidogen 2 (osteonidogen)	NID2	1.33324	3.52833	0.24854		anthrax toxin receptor 1	ANTXR1	0.888762	0.807918	0.349068		CUG triplet repeat, RNA binding protein 2	CUGBP2	0.838799	0.675839	0.340495
transglutaminase 3 (E polypeptide, protein-glutamine-gamma-glutamyltransferase)	TGM3	4.85844	8.68272	16.825		calcitonin-related polypeptide, beta	CALCB	0.979148	0.982245	5.24473		CCR4-NOT transcription complex, subunit 6-like	CNOT6L	0.62992	0.597704	1.79412		FK506 binding protein 1B, 12.6 kDa	FKBP1B	1.54551	1.84607	0.244193		Kelch-like 22 (Drosophila)	KLHL22	1.01721	1.00952	0.346049		fibroblast growth factor receptor 1 (fms-related tyrosine kinase 2, Pfeiffer syndrome)	FGFR1	0.872835	0.695175	0.322785
gap junction protein, beta 2, 26kDa	GJB2	8.5171	17.2601	15.4489		testis-specific serine kinase 6	TSSK6	1.09173	1.01753	5.24469		WD repeat domain 61	WDR61	0.768281	0.632626	1.77302		guanylate binding protein family, member 6	GBP6	4.53045	3.41674	0.239759		zinc finger protein 30 homolog (mouse)	ZFP30	0.874944	0.874327	0.344074		zinc finger, CCHC domain containing 11	ZCCHC11	0.787097	0.673643	0.32135
interleukin 1, alpha	IL1A	1.0884	1.38779	12.8851		src-related kinase lacking C-terminal regulatory tyrosine and N-terminal myristylation sites	SRMS	1.07748	1.01095	5.14176		degenerative spermatocyte homolog 1, lipid desaturase (Drosophila)	DEGS1	0.707056	0.757559	1.76818		insulin-like growth factor binding protein 3	IGFBP3	2.15071	1.81464	0.237783		ABI gene family, member 3 (NESH) binding protein	ABI3BP	0.97872	1.07393	0.343459		TSPY-like 5	TSPYL5	0.57258	0.57656	0.320011
solute carrier family 5 (sodium/glucose cotransporter), member 1	SLC5A1	4.18842	13.7934	11.9731		VGF nerve growth factor inducible	VGF	1.08189	1.11881	5.13931		protein tyrosine phosphatase-like A domain containing 1	PTPLAD1	0.798006	0.72409	1.72492		coiled-coil domain containing 80	CCDC80	0.780255	2.44247	0.236106		calcitonin receptor-like	CALCRL	1.02169	0.868541	0.341548		aquaporin 1 (Colton blood group)	AQP1	0.705537	0.614118	0.3181
psoriasis susceptibility 1 candidate 2	PSORS1C2	1.59109	2.65237	11.1265		solute carrier family 13 (sodium-dependent citrate transporter), member 5	SLC13A5	1.05223	1.0115	5.06397		splA/ryanodine receptor domain and SOCS box containing 3	SPSB3	0.717172	0.680818	1.70335		carboxypeptidase Z	CPZ	1.02471	1.7015	0.228235		DENN/MADD domain containing 4B	DENND4B	1.04573	0.922495	0.335995		dual specificity phosphatase 10	DUSP10	0.768542	0.799527	0.308891
caspase 14, apoptosis-related cysteine peptidase	CASP14	1.51896	3.95913	10.8024		immediate early response 3	IER3	0.922195	1.00045	4.93891		tumor-associated calcium signal transducer 1	TACSTD1	0.630178	0.422139	1.67732		complement component 1, q subcomponent, B chain	C1QB	1.98768	3.68251	0.219339		lipoma HMGIC fusion partner-like 2	LHFPL2	1.16512	1.14849	0.334583		tripartite motif-containing 35	TRIM35	0.619789	0.674784	0.304519
repetin	RPTN	2.29261	1.53389	10.7015		sprouty homolog 3 (Drosophila)	SPRY3	1.01493	1.00343	4.92263		lectin, galactoside-binding, soluble, 3	LGALS3	0.787156	0.70828	1.63695		protease, serine, 23	PRSS23	1.52488	1.68381	0.215991		fibronectin type III domain containing 3B	FNDC3B	0.865753	0.792683	0.331916		zinc finger E-box binding homeobox 1	ZEB1	0.616018	0.647698	0.294939
solute carrier family 28 (sodium-coupled nucleoside transporter), member 3	SLC28A3	1.8587	1.48226	10.3134		sodium channel, nonvoltage-gated 1, gamma	SCNN1G	0.953498	1.01794	4.85998		cysteine-rich protein 2	CRIP2	0.642951	0.584016	1.60161		guanylate binding protein 2, interferon-inducible	GBP2	1.51583	1.60413	0.210017		chemokine (C-X-C motif) receptor 7	CXCR7	0.899363	0.773652	0.330404		Hexosaminidase A (alpha polypeptide)	HEXA	0.839839	0.712619	0.29419
chemokine (C-X-C motif) ligand 1 (melanoma growth stimulating activity, alpha)	CXCL1	8.22264	14.3961	10.2781		prostate stem cell antigen	PSCA	0.871017	0.93125	4.68944		solute carrier family 22 (organic cation transporter), member 15	SLC22A15	0.593299	0.504291	1.51531		aminoadipate-semialdehyde synthase	AASS	2.31018	2.3151	0.204476		coiled-coil domain containing 102A	CCDC102A	0.940594	0.919639	0.327467		ADAMTS-like 3	ADAMTSL3	0.654148	0.41942	0.291598
serpin peptidase inhibitor, clade B (ovalbumin), member 6	SERPINB6	1.11225	1.32263	9.89497		hydroxysteroid (17-beta) dehydrogenase 7 /// hydroxysteroid (17-beta) dehydrogenase 7 pseudogene 2 /// similar to hydroxysteroid (17-beta) dehydrogenase 7	HSD17B7	1.00436	0.94851	4.65636		iduronate 2-sulfatase (Hunter syndrome)	IDS	0.778852	0.697098	1.49861		2'-5'-oligoadenylate synthetase 2, 69/71kDa	OAS2	14.9694	23.3487	0.201262		SHC (Src homology 2 domain containing) family, member 4	SHC4	0.966006	0.919291	0.327303		empty spiracles homeobox 2 opposite strand	EMX2OS	0.544148	0.534801	0.290274
UDP-N-acetyl-alpha-D-galactosamine:polypeptide N-acetylgalactosaminyltransferase 6 (GalNAc-T6)	GALNT6	4.38631	5.71103	9.59788		neurobeachin-like 2	NBEAL2	1.15052	0.928419	4.65609		multiple EGF-like-domains 9	MEGF9	0.633878	0.598252	1.43965		tripartite motif-containing 5	TRIM5	1.5646	1.61007	0.193118		cytoglobin	CYGB	1.08636	0.910956	0.326964		ectonucleotide pyrophosphatase/phosphodiesterase 4 (putative function)	ENPP4	0.649347	0.622641	0.289198
potassium channel tetramerisation domain containing 4	KCTD4	1.99966	2.8813	8.94401		cell division cycle 25 homolog C (S. pombe)	CDC25C	1.08788	1.01273	4.62247		MOB1, Mps One Binder kinase activator-like 1A (yeast)	MOBKL1A	0.828351	0.648672	1.42695		angiotensin II receptor-like 1	AGTRL1	0.972176	1.89351	0.170853		receptor (G protein-coupled) activity modifying protein 2	RAMP2	0.841357	0.918658	0.325785		arsenic (+3 oxidation state) methyltransferase	AS3MT	0.721144	0.772287	0.289192
interleukin 1 family, member 9	IL1F9	30.7669	47.402	8.76229		serum/glucocorticoid regulated kinase 2	SGK2	0.951613	0.926593	4.52975								sodium channel, voltage-gated, type IV, beta	SCN4B	1.19399	2.00737	0.169044		ras homolog gene family, member J	RHOJ	0.755508	1.02539	0.323721		transcription elongation factor A (SII)-like 1	TCEAL1	0.667857	0.638523	0.281124
glutaredoxin (thioltransferase)	GLRX	1.03144	1.75544	8.6247		chromogranin A (parathyroid secretory protein 1)	CHGA	0.948555	1.01794	4.39349								osteoglycin	OGN	0.793033	2.03906	0.156309		glucokinase (hexokinase 4, maturity onset diabetes of the young 2)	GCK	1.10618	1.0638	0.32242		discoidin domain receptor family, member 2	DDR2	0.784963	0.569992	0.281118
3-hydroxybutyrate dehydrogenase, type 1	BDH1	2.30956	2.07921	8.60425		dynein, axonemal, intermediate chain 2	DNAI2	1.02821	1.01602	4.3747								guanylate binding protein 3	GBP3	2.33687	2.38277	0.154784		fucosyltransferase 8 (alpha (1,6) fucosyltransferase)	FUT8	0.826186	0.8224	0.317994		platelet derived growth factor D	PDGFD	0.61463	0.613856	0.278421
epiregulin	EREG	2.47636	4.17254	8.57611		patatin-like phospholipase domain containing 1	PNPLA1	1.11081	1.27152	4.23475								schlafen family member 5	SLFN5	1.57571	2.68876	0.154587		bridging integrator 1	BIN1	0.851107	0.958135	0.31743		EGF-containing fibulin-like extracellular matrix protein 1	EFEMP1	0.581987	0.516285	0.275782
ATPase, H+/K+ transporting, nongastric, alpha polypeptide	ATP12A	10.3613	79.1715	8.38664		desmoglein 1	DSG1	0.868201	0.871632	4.1639								kinesin family member 4A /// kinesin family member 4B	KIF4A	2.32693	2.79837	0.151361		X-linked Kx blood group (McLeod syndrome)	XK	1.09101	1.28719	0.316982		AF4/FMR2 family, member 3	AFF3	0.592352	0.465884	0.273083
epsin 3	EPN3	2.50636	3.84271	8.37072		cell growth regulator with EF-hand domain 1	CGREF1	1.20618	1.09127	4.1075								histocompatibility (minor) HA-1	HMHA1	1.28595	2.84097	0.146007		killer cell lectin-like receptor subfamily D, member 1	KLRD1	1.17383	1.00728	0.311191		peripheral myelin protein 22	PMP22	0.633192	0.562384	0.272682
FOS-like antigen 1	FOSL1	2.39345	5.27212	8.24996		collapsin response mediator protein 1	CRMP1	1.04368	1.05024	4.09347								glutathione peroxidase 3 (plasma)	GPX3	1.37607	2.09079	0.145883		ganglioside-induced differentiation-associated protein 1	GDAP1	1.20377	1.36531	0.105536		sarcoglycan, epsilon	SGCE	0.619034	0.743281	0.2703
acid phosphatase, prostate	ACPP	3.59478	8.23914	7.60598		distal-less homeobox 1	DLX1	0.994992	0.996227	3.96092								oxysterol binding protein-like 6	OSBPL6	1.31002	1.49539	0.145402		Rac/Cdc42 guanine nucleotide exchange factor (GEF) 6	ARHGEF6	0.827527	0.99833	0.308839		phospholipase C, beta 1 (phosphoinositide-specific)	PLCB1	0.728573	0.707901	0.267311
prenyl (decaprenyl) diphosphate synthase, subunit 1	PDSS1	2.77659	3.33361	7.60063		lectin, galactoside-binding, soluble, 7 (galectin 7)	LGALS7	1.04505	1.05235	3.95365								ovo-like 2 (Drosophila)	OVOL2	1.45838	1.68323	0.14311		adaptor-related protein complex 1, sigma 2 subunit	AP1S2	0.933428	0.867197	0.308455		runt-related transcription factor 1; translocated to, 1 (cyclin D-related)	RUNX1T1	0.74689	0.583801	0.255439
solute carrier family 37 (glycerol-3-phosphate transporter), member 2	SLC37A2	1.35758	2.02266	7.48175		ribonuclease, RNase A family, 1 (pancreatic)	RNASE1	1.02784	1.01238	3.9194								granzyme A (granzyme 1, cytotoxic T-lymphocyte-associated serine esterase 3)	GZMA	2.58254	6.42622	0.13105		transmembrane protein 140	TMEM140	0.970289	0.973554	0.307027		polymerase (DNA directed) iota	POLI	0.818961	0.705722	0.247186
Ets homologous factor	EHF	2.35291	3.05137	7.24318		interphotoreceptor matrix proteoglycan 1	IMPG1	0.974937	1.02559	3.89451								keratin 24	KRT24	1.42441	1.61324	0.126329		ST3 beta-galactoside alpha-2,3-sialyltransferase 3	ST3GAL3	1.01912	1.02038	0.306084		neuronal PAS domain protein 2	NPAS2	0.795017	0.709969	0.244246
bradykinin receptor B2	BDKRB2	1.44737	1.4801	7.17662		sterol-C4-methyl oxidase-like	SC4MOL	1.06843	1.14372	3.88307								adenylate kinase 1	AK1	1.49884	1.5788	0.126141		apolipoprotein A-IV	APOA4	1.07777	1.06729	0.305142		procollagen C-endopeptidase enhancer 2	PCOLCE2	0.691044	0.692895	0.242534
carboxypeptidase A4	CPA4	1.6767	2.07733	7.13951		EP300 interacting inhibitor of differentiation 3	EID3	0.881795	1.19301	3.85158								unc-93 homolog B1 (C. elegans)	UNC93B1	1.21568	1.47159	0.125292		cytochrome c oxidase subunit VIa polypeptide 2	COX6A2	1.02443	1.01074	0.304078		CD34 molecule	CD34	0.566882	0.506684	0.239444
kinesin family member C1	KIFC1	1.22355	2.04896	7.129		mitogen-activated protein kinase kinase kinase 6	MAP3K6	1.09399	0.914086	3.76159								alpha-kinase 2	ALPK2	1.12807	1.61072	0.111011		scavenger receptor class A, member 3	SCARA3	0.856924	0.87565	0.301233		proline/arginine-rich end leucine-rich repeat protein	PRELP	0.733739	0.574056	0.23851
kallikrein-related peptidase 8	KLK8	2.26097	3.26643	6.92692		Formin-like 3	FMNL3	1.05678	1.00724	3.75676								SLAM family member 8	SLAMF8	1.87996	4.71934	0.101983		cell adhesion molecule 3	CADM3	0.787604	0.823849	0.299809		Rho GTPase activating protein 20	ARHGAP20	0.786799	0.749415	0.235001
sulfotransferase family, cytosolic, 2B, member 1	SULT2B1	1.83812	2.20087	6.69133		tocopherol (alpha) transfer protein	TTPA	1.06266	1.02055	3.75465								thymic stromal lymphopoietin	TSLP	1.35587	1.69404	0.0891134		Zinc finger E-box binding homeobox 2	ZEB2	1.0434	1.032	0.295083		fibroblast growth factor 11	FGF11	0.921776	0.763681	0.233853
3-hydroxy-3-methylglutaryl-Coenzyme A reductase	HMGCR	1.35448	1.72107	6.58254		cell death-inducing DFFA-like effector a	CIDEA	1.08271	1.29127	3.57238								interferon, alpha-inducible protein 27	IFI27	8.29036	12.7765	0.0845678		interleukin 12A (natural killer cell stimulatory factor 1, cytotoxic lymphocyte maturation factor 1, p35)	IL12A	1.03145	1.03042	0.292058		early B-cell factor 1	EBF1	0.624905	0.597847	0.230795
heparin-binding EGF-like growth factor	HBEGF	2.97339	4.42825	6.52771		transducin-like enhancer of split 6 (E(sp1) homolog, Drosophila)	TLE6	1.09008	1.01628	3.56164								tripartite motif-containing 14	TRIM14	3.38115	4.02244	0.137206		protein kinase N1	PKN1	0.898531	0.826633	0.287745		ependymin related protein 1 (zebrafish)	EPDR1	0.736283	0.600621	0.230085
deoxyribonuclease I-like 2	DNASE1L2	1.42257	1.99766	6.26406		retinol dehydrogenase 12 (all-trans/9-cis/11-cis)	RDH12	1.85109	0.955738	3.55196								secreted frizzled-related protein 2	SFRP2	1.04575	4.50464	0.0657609		laminin, alpha 4	LAMA4	0.905402	0.806764	0.286354		intersectin 1 (SH3 domain protein)	ITSN1	0.745273	0.664408	0.229424
peptidylprolyl isomerase F (cyclophilin F)	PPIF	2.96554	4.45408	6.20556		24-dehydrocholesterol reductase	DHCR24	0.792168	0.959486	3.55153								pentraxin-related gene, rapidly induced by IL-1 beta	PTX3	1.77501	3.24718	0.0553189		serpin peptidase inhibitor, clade G (C1 inhibitor), member 1, (angioedema, hereditary)	SERPING1	0.814381	0.828488	0.284925		sema domain, immunoglobulin domain (Ig), short basic domain, secreted, (semaphorin) 3B	SEMA3B	0.759823	0.762235	0.228945
OTU domain, ubiquitin aldehyde binding 2	OTUB2	2.35087	4.82572	6.19351		Glutathione S-transferase A1	GSTA1	0.809662	0.775126	3.49588														dual specificity phosphatase 3 (vaccinia virus phosphatase VH1-related)	DUSP3	0.836309	0.773225	0.283761		RNA binding motif, single stranded interacting protein	RBMS3	0.57167	0.653383	0.225467
transmembrane protein 125	TMEM125	1.13528	1.46912	6.03916		N-acylsphingosine amidohydrolase (non-lysosomal ceramidase) 2	ASAH2	1.15329	1.27328	3.4793														hemochromatosis	HFE	1.14681	1.12845	0.280627		Leucine rich repeat (in FLII) interacting protein 1	LRRFIP1	0.823985	0.693258	0.220591
solute carrier family 39 (zinc transporter), member 2	SLC39A2	1.72472	2.99197	5.98556		interleukin 18 (interferon-gamma-inducing factor)	IL18	0.699368	1.03095	3.46632														solute carrier organic anion transporter family, member 2B1	SLCO2B1	1.1687	1.26141	0.278624		zinc finger protein, multitype 2	ZFPM2	0.610424	0.680648	0.219965
MON1 homolog A (yeast)	MON1A	1.20219	1.56271	5.85932		desmocollin 1	DSC1	0.94025	1.18738	3.46601														phospholipase C-like 2	PLCL2	1.04557	1.08914	0.278314		platelet derived growth factor C	PDGFC	0.517625	0.632669	0.219818
PTK6 protein tyrosine kinase 6	PTK6	1.34492	1.82867	5.6869		G protein-coupled receptor 27	GPR27	1.00657	1.0569	3.42573														poly (ADP-ribose) polymerase family, member 3	PARP3	1.12027	1.21097	0.277643		sarcospan (Kras oncogene-associated gene)	SSPN	0.495317	0.421068	0.218768
cornifelin	CNFN	3.99493	8.96661	5.62658		farnesyl-diphosphate farnesyltransferase 1	FDFT1	1.12508	1.30171	3.38482														RALBP1 associated Eps domain containing 2	REPS2	0.829342	0.851806	0.277585		empty spiracles homeobox 2	EMX2	0.330144	0.392315	0.208232
six transmembrane epithelial antigen of the prostate 1	STEAP1	1.44797	1.93901	5.5252		EF-hand domain (C-terminal) containing 2	EFHC2	0.871317	0.871682	3.34505														2',3'-cyclic nucleotide 3' phosphodiesterase	CNP	1.26441	1.27611	0.277191		frizzled homolog 4 (Drosophila)	FZD4	0.717983	0.620617	0.204749
protein tyrosine phosphatase, receptor-type, Z polypeptide 1	PTPRZ1	1.15864	1.42735	5.51629		sphingomyelin phosphodiesterase, acid-like 3B	SMPDL3B	1.06688	1.0412	3.31554														Rho GTPase activating protein 18	ARHGAP18	0.829043	0.888999	0.27597		coiled-coil domain containing 85A	CCDC85A	0.824874	0.758102	0.198136
SRY (sex determining region Y)-box 7	SOX7	3.06982	3.77408	5.50889		lanosterol synthase (2,3-oxidosqualene-lanosterol cyclase)	LSS	0.964957	0.835385	3.30672														NAD(P)H dehydrogenase, quinone 2	NQO2	0.994357	1.06236	0.275733		dystrobrevin, alpha	DTNA	0.585109	0.553759	0.195727
dual oxidase maturation factor 1	DUOXA1	1.82066	1.87084	5.26497		serpin peptidase inhibitor, clade B (ovalbumin), member 11	SERPINB11	1.0286	1.03193	3.27113														zinc finger, DHHC-type containing 14	ZDHHC14	0.990113	1.01267	0.273989		FXYD domain containing ion transport regulator 6	FXYD6	0.539036	0.487341	0.19102
hyaluronan synthase 3	HAS3	6.43598	6.46633	5.10214		pleckstrin homology domain containing, family A (phosphoinositide binding specific) member 8	PLEKHA8	1.02893	1.03017	3.2423														proline rich Gla (G-carboxyglutamic acid) 1	PRRG1	0.927379	0.954555	0.273025		glycine amidinotransferase (L-arginine:glycine amidinotransferase)	GATM	0.572986	0.723441	0.190023
kallikrein-related peptidase 11	KLK11	1.27676	1.46234	5.02623		solute carrier family 32 (GABA vesicular transporter), member 1	SLC32A1	0.999935	1.00993	3.23654														sorbin and SH3 domain containing 3	SORBS3	0.795443	0.879181	0.270932		FXYD domain containing ion transport regulator 1 (phospholemman)	FXYD1	0.729941	0.501499	0.188526
neuron navigator 3	NAV3	1.36413	2.29781	4.95409		p21(CDKN1A)-activated kinase 6	PAK6	1.39169	0.98208	3.2152														GLIS family zinc finger 2	GLIS2	0.788735	0.934485	0.269536		retinoic acid induced 2	RAI2	0.454566	0.494713	0.185487
farnesyl diphosphate synthase (farnesyl pyrophosphate synthetase, dimethylallyltranstransferase, geranyltranstransferase)	FDPS	1.32422	1.33725	4.9399		nuclear receptor subfamily 1, group I, member 3	NR1I3	1.01543	1.01483	3.21498														cathepsin O	CTSO	0.897254	1.0364	0.265653		potassium voltage-gated channel, Shab-related subfamily, member 1	KCNB1	0.807487	0.693425	0.185075
transmembrane protease, serine 4	TMPRSS4	3.10839	12.2994	4.86977		leucine rich repeat containing 28	LRRC28	1.10423	1.30342	3.20793														paired related homeobox 1	PRRX1	1.00152	1.19395	0.264955		myocyte enhancer factor 2C	MEF2C	0.740095	0.6681	0.182299
aldehyde dehydrogenase 3 family, member B2	ALDH3B2	1.95937	2.6951	4.83111		phosphomevalonate kinase	PMVK	1.02699	1.08975	3.17134														nidogen 1	NID1	0.994275	1.02957	0.261118		desmin	DES	0.372005	0.52897	0.180321
transglutaminase 1 (K polypeptide epidermal type I, protein-glutamine-gamma-glutamyltransferase)	TGM1	5.1281	9.98354	4.78506		acyl-CoA synthetase bubblegum family member 1	ACSBG1	0.847248	0.808628	3.1693														eyes absent homolog 1 (Drosophila)	EYA1	1.0102	0.997958	0.260932		microfibrillar associated protein 5	MFAP5	0.434471	0.615218	0.177171
pleckstrin homology-like domain, family A, member 2	PHLDA2	2.77787	3.83892	4.74058		solute carrier family 6 (neutral amino acid transporter), member 19	SLC6A19	1.01	1.03024	3.16849														meningioma (disrupted in balanced translocation) 1	MN1	0.99671	0.924276	0.252889		sarcoglycan, delta (35kDa dystrophin-associated glycoprotein)	SGCD	0.632086	0.731804	0.176298
interleukin 1 family, member 5 (delta)	IL1F5	5.8235	9.15372	4.72525		potassium channel tetramerisation domain containing 3	KCTD3	0.971934	0.710682	3.15883														anthrax toxin receptor 2	ANTXR2	0.69338	0.78085	0.249926		T-box 15	TBX15	0.686021	0.780252	0.175535
squalene epoxidase	SQLE	2.12666	3.07737	4.71586		cysteine conjugate-beta lyase; cytoplasmic (glutamine transaminase K, kyneurenine aminotransferase)	CCBL1	0.919295	0.881458	3.15097														dynamin 3	DNM3	1.02373	0.974929	0.24806		PDZ and LIM domain 3	PDLIM3	0.629237	0.447657	0.17516
tetratricopeptide repeat domain 22	TTC22	1.40925	1.97138	4.65483		transmembrane protein 41B	TMEM41B	1.40027	1.11941	3.12933														diacylglycerol lipase, beta	DAGLB	1.13432	0.971221	0.246137		superoxide dismutase 3, extracellular	SOD3	0.792615	0.792941	0.172827
ovo-like 1(Drosophila)	OVOL1	1.56327	1.78099	4.62941		adrenomedullin 2	ADM2	1.06232	1.1348	3.12884														heat shock 27kDa protein 3	HSPB3	0.743671	0.881539	0.244676		ATP-binding cassette, sub-family A (ABC1), member 9	ABCA9	0.529615	0.522659	0.172822
abhydrolase domain containing 9	ABHD9	2.60076	4.95133	4.59138		urocanase domain containing 1	UROC1	1.03147	1.01762	3.11557														matrix metallopeptidase 19	MMP19	0.998553	1.04372	0.243564		ras homolog gene family, member C	RHOC	0.737631	0.683761	0.169903
protease, serine, 22	PRSS22	1.92233	2.50954	4.58699		Down syndrome cell adhesion molecule	DSCAM	0.986036	1.02091	3.10626														phospholipase C-like 1	PLCL1	1.03356	1.07436	0.242396		synaptopodin 2	SYNPO2	0.409044	0.381663	0.166992
feline leukemia virus subgroup C cellular receptor family, member 2	FLVCR2	2.31975	6.4696	4.56866		glycoprotein Ib (platelet), beta polypeptide	GP1BB	1.12347	1.09074	3.09316														membrane metallo-endopeptidase-like 1	MMEL1	1.0081	1.08228	0.241312		CD55 molecule, decay accelerating factor for complement (Cromer blood group)	CD55	0.687365	0.706524	0.157271
secreted LY6/PLAUR domain containing 1	SLURP1	1.32563	3.6524	4.38959		zinc finger, imprinted 2	ZIM2	0.974521	1.02549	3.07358														sushi-repeat-containing protein, X-linked 2	SRPX2	0.809209	0.768929	0.241086		angiopoietin 1	ANGPT1	0.782115	0.670604	0.146462
interleukin 1, beta	IL1B	2.37357	6.15992	4.34979		glycerophosphodiester phosphodiesterase domain containing 1	GDPD1	0.994345	1.00856	3.06955														glutamate receptor, ionotropic, delta 2	GRID2	1.11596	1.03412	0.239041		tetraspanin 32	TSPAN32	0.970574	0.528254	0.146185
transmembrane protein 40	TMEM40	2.57466	3.25143	4.28445		chitinase 1 (chitotriosidase)	CHIT1	1.08269	0.971781	3.06322														G protein-coupled receptor 81	GPR81	1.02752	1.00818	0.238815		transmembrane protein 100	TMEM100	0.944501	0.73887	0.145953
sphingomyelin phosphodiesterase 3, neutral membrane (neutral sphingomyelinase II)	SMPD3	2.33186	3.7219	4.2503		dual oxidase 1	DUOX1	1.03125	1.02143	3.02341														nephronectin	NPNT	0.977073	1.00962	0.238671		potassium channel tetramerisation domain containing 12	KCTD12	0.788522	0.689694	0.145653
nuclear factor of kappa light polypeptide gene enhancer in B-cells inhibitor, zeta	NFKBIZ	3.21881	1.82252	4.21806		Rap guanine nucleotide exchange factor (GEF) 4	RAPGEF4	0.781573	0.852217	3.01053														aldehyde dehydrogenase 1 family, member A1	ALDH1A1	0.889559	0.97137	0.237985		Myeloid leukemia factor 1	MLF1	0.662764	0.644845	0.144913
cell division cycle 20 homolog (S. cerevisiae)	CDC20	3.65305	4.35125	4.19697		nucleobindin 2	NUCB2	1.05349	1.10508	2.99401														fibroblast growth factor receptor-like 1	FGFRL1	1.01786	1.0134	0.237604		SIX homeobox 1	SIX1	1.00814	0.69583	0.14462
cyclin B1	CCNB1	6.31067	6.79793	4.18345		microsomal glutathione S-transferase 2	MGST2	1.14391	1.18013	2.97249														growth factor independent 1B transcription repressor	GFI1B	1.0205	1.00695	0.237084		adenylosuccinate synthase like 1	ADSSL1	0.638389	0.650158	0.139466
spermine oxidase	SMOX	2.34613	4.35008	4.12354		arrestin domain containing 4	ARRDC4	0.857829	0.88071	2.96131														dysferlin, limb girdle muscular dystrophy 2B (autosomal recessive)	DYSF	1.03992	1.29162	0.236027		ATPase family, AAA domain containing 4	ATAD4	0.627054	0.538503	0.138976
non-SMC condensin I complex, subunit D2	NCAPD2	1.26326	1.32918	4.07807		keratin 1 (epidermolytic hyperkeratosis)	KRT1	1.02082	1.03688	2.93328														annexin A6	ANXA6	1.07064	1.02551	0.235556		immunoglobulin superfamily containing leucine-rich repeat	ISLR	0.657415	0.771955	0.137866
syndecan binding protein (syntenin) 2	SDCBP2	2.00107	2.5451	4.04232		unc-13 homolog B (C. elegans)	UNC13B	0.990358	0.970421	2.87222														myosin, heavy chain 8, skeletal muscle, perinatal	MYH8	1.0302	1.069	0.235424		vitrin	VIT	0.581307	0.759106	0.133274
T cell receptor beta variable 19 /// T cell receptor beta constant 1	IL23A	2.57437	6.48448	4.02055		Sphingomyelin phosphodiesterase, acid-like 3A	SMPDL3A	1.0329	1.02922	2.78864														transforming growth factor, beta 2	TGFB2	0.972713	0.997607	0.232886		interleukin 20 receptor, alpha	IL20RA	0.616279	0.611815	0.133224
solute carrier family 15 (oligopeptide transporter), member 1	SLC15A1	2.25405	2.5015	4.01672		macrophage migration inhibitory factor (glycosylation-inhibiting factor)	MIF	1.29977	1.21905	2.77634														oligodendrocyte transcription factor 1	OLIG1	0.881267	0.989039	0.230476		Potassium channel, subfamily T, member 2	KCNT2	0.748536	0.573756	0.129899
MAP6 domain containing 1	MAP6D1	1.1661	1.47592	3.99446		early growth response 3	EGR3	0.726885	0.957362	2.75113														thrombospondin 3	THBS3	0.845208	0.769956	0.227577		sarcoglycan, gamma (35kDa dystrophin-associated glycoprotein)	SGCG	0.513657	0.748216	0.128954
arylacetamide deacetylase (esterase)	AADAC	0.783416	2.00244	3.99297		fibroblast growth factor binding protein 3	FGFBP3	0.865774	0.949359	2.70846														serpin peptidase inhibitor, clade F (alpha-2 antiplasmin, pigment epithelium derived factor), member 1	SERPINF1	0.89324	1.06876	0.227107		Rho GTPase activating protein 6	ARHGAP6	0.663204	0.581592	0.126523
involucrin	IVL	2.46774	4.95258	3.96022		sterol regulatory element binding transcription factor 2	SREBF2	1.35255	1.25015	2.70806														Vesicle-associated membrane protein 5 (myobrevin)	VAMP5	0.950449	1.02625	0.226909		phosphoenolpyruvate carboxykinase 1 (soluble)	PCK1	0.880464	0.636223	0.12034
Alport syndrome, mental retardation, midface hypoplasia and elliptocytosis chromosomal region, gene 1	AMMECR1	3.02751	2.88021	3.91509		myotubularin 1	MTM1	1.01738	1.06012	2.68736														transmembrane protein 35	TMEM35	0.863604	0.910792	0.226484		protein phosphatase 1, regulatory (inhibitor) subunit 3C	PPP1R3C	0.6623	0.509948	0.119803
insulin-degrading enzyme	IDE	1.53086	3.07108	3.89469		UDP-N-acetyl-alpha-D-galactosamine:polypeptide N-acetylgalactosaminyltransferase 3 (GalNAc-T3)	GALNT3	1.69607	1.15179	2.65142														pyruvate dehydrogenase kinase, isozyme 2	PDK2	0.808395	0.869239	0.226416		tetraspanin 8	TSPAN8	0.309621	0.764304	0.102123
ATP-binding cassette, sub-family A (ABC1), member 12	ABCA12	3.2892	4.64153	3.88092		GRAM domain containing 3	GRAMD3	0.84899	0.835671	2.60184														Calcium/calmodulin-dependent protein kinase (CaM kinase) II beta	CAMK2B	1.00799	1.01984	0.22562		cyclin-dependent kinase inhibitor 1C (p57, Kip2)	CDKN1C	0.744423	0.60461	0.0989757
sphingomyelin phosphodiesterase 1, acid lysosomal (acid sphingomyelinase)	SMPD1	1.37462	2.08379	3.87757		target of myb1 (chicken)-like 1	TOM1L1	1.29779	1.2758	2.54203														ATPase, H+/K+ exchanging, beta polypeptide	ATP4B	1.05854	1.03941	0.225041		nucleosome assembly protein 1-like 3	NAP1L3	0.602833	0.634475	0.0942553
syntaxin 19	STX19	1.19615	1.50425	3.81609		histidine rich calcium binding protein	HRC	0.979969	1.00177	2.52883														kynurenine 3-monooxygenase (kynurenine 3-hydroxylase)	KMO	1.21976	1.02712	0.223716		integral membrane protein 2A	ITM2A	0.436115	0.477537	0.0880335
interleukin 1 receptor antagonist	IL1RN	1.85858	2.01552	3.73631		solute carrier family 19 (thiamine transporter), member 2	SLC19A2	1.03276	1.03098	2.52387														plasma glutamate carboxypeptidase	PGCP	0.761119	0.802345	0.222791		chordin-like 1	CHRDL1	0.587881	0.697516	0.0781426
aquaporin 3 (Gill blood group)	AQP3	1.26774	1.36265	3.72283		G protein-coupled receptor 115	GPR115	0.820517	0.889189	2.51659														GTPase, very large interferon inducible 1	GVIN1	1.31174	1.33843	0.220766		aspartate beta-hydroxylase	ASPH	0.759213	0.664619	0.0747846
EPH receptor A2	EPHA2	2.57481	2.87247	3.70872		MPV17 mitochondrial membrane protein-like	MPV17L	0.993158	1.01402	2.51189														tudor and KH domain containing	TDRKH	1.03374	1.00982	0.220355		paternally expressed 10	PEG10	0.876123	0.666307	0.0690135
grainyhead-like 3 (Drosophila)	GRHL3	2.71607	3.85035	3.68604		arginyl-tRNA synthetase	RARS	1.26912	1.15775	2.50605														tubulin, beta 4	TUBB4	1.06761	0.995487	0.22013		myocilin, trabecular meshwork inducible glucocorticoid response	MYOC	0.59317	0.612963	0.0565282
fibroblast growth factor binding protein 1	FGFBP1	3.52499	4.90798	3.67912		serine palmitoyltransferase, long chain base subunit 1	SPTLC1	1.11659	1.19633	2.43034														corticotropin releasing hormone receptor 2	CRHR2	1.01205	1.01338	0.218543		forkhead box D1	FOXD1	0.698748	0.68472	0.0214026
small optic lobes homolog (Drosophila)	SOLH	1.21517	1.69461	3.57708		Guanylate kinase 1	GUK1	1.04404	1.0472	2.39936														trefoil factor 2 (spasmolytic protein 1)	TFF2	1.05223	1.00661	0.217832
ERO1-like (S. cerevisiae)	ERO1L	4.57914	4.60096	3.56913		PITPNM family member 3	PITPNM3	1.05792	1.01435	2.38161														neuropilin 1	NRP1	0.859186	0.85942	0.216221
SHC SH2-domain binding protein 1	SHCBP1	2.27085	2.60006	3.52451		phosphatidylinositol glycan anchor biosynthesis, class M	PIGM	0.890565	0.885013	2.37868														neuron navigator 1	NAV1	1.02642	1.01705	0.214516
cystatin A (stefin A)	CSTA	1.50689	1.91311	3.51682		BCL2-related ovarian killer	BOK	1.04719	1.01527	2.3686														paired box 8	PAX8	1.09522	1.23039	0.214139
keratin 78	KRT78	1.93647	5.41826	3.51173		CD44 molecule (Indian blood group)	CD44	1.18905	1.08513	2.32534														ankyrin repeat and SOCS box-containing 4	ASB4	1.01568	1.01556	0.214106
PDZK1 interacting protein 1	PDZK1IP1	4.63657	10.0219	3.51138		SEC14-like 2 (S. cerevisiae)	SEC14L2	0.961296	1.02112	2.32013														Secreted phosphoprotein 1 (osteopontin, bone sialoprotein I, early T-lymphocyte activation 1)	SPP1	1.00637	1.0269	0.213204
WAP four-disulfide core domain 5	WFDC5	1.16481	1.41702	3.50166		tripeptidyl peptidase II	TPP2	1.03831	1.12051	2.31877														CAP, adenylate cyclase-associated protein, 2 (yeast)	CAP2	0.965335	0.972721	0.212856
myosin VB	MYO5B	1.43539	2.28679	3.48874		ferric-chelate reductase 1	FRRS1	1.01219	1.0235	2.31404														RAS guanyl releasing protein 3 (calcium and DAG-regulated)	RASGRP3	0.979485	1.00973	0.212515
coiled-coil domain containing 25	CCDC25	1.21596	1.47006	3.48817		myosin VI	MYO6	1.0377	0.895022	2.28237														solute carrier family 4, sodium bicarbonate cotransporter, member 4	SLC4A4	0.960398	0.907771	0.212427
carbonyl reductase 3	CBR3	1.66261	1.96043	3.48145		general transcription factor IIF, polypeptide 2, 30kDa	GTF2F2	0.903323	1.14507	2.28113														beta-1,3-N-acetylgalactosaminyltransferase 1 (globoside blood group)	B3GALNT1	1.08233	1.27074	0.209713
cell division cycle associated 3	CDCA3	2.01018	3.35092	3.47328		WD repeat domain, phosphoinositide interacting 2	WIPI2	1.12281	1.22385	2.2752														SH3 and cysteine rich domain 3	STAC3	1.05318	1.2275	0.209445
cytochrome P450, family 7, subfamily B, polypeptide 1	CYP7B1	2.2428	2.92397	3.45983		inhibitor of growth family, member 5	ING5	1.01512	1.02592	2.26518														synuclein, gamma (breast cancer-specific protein 1)	SNCG	1.11364	1.02991	0.207792
transmembrane 7 superfamily member 2	TM7SF2	1.19562	1.98015	3.45123		EPS8-like 1	EPS8L1	0.931988	0.888584	2.25938														growth factor receptor-bound protein 10	GRB10	0.905605	0.88561	0.207295
tumor necrosis factor receptor superfamily, member 9	TNFRSF9	1.59019	1.76066	3.4315		histidyl-tRNA synthetase	HARS	1.21834	1.24947	2.25623														katanin p60 subunit A-like 2	KATNAL2	1.0602	1.10158	0.206145
solute carrier family 27 (fatty acid transporter), member 4	SLC27A4	2.10369	3.06735	3.4264		membrane protein, palmitoylated 7 (MAGUK p55 subfamily member 7)	MPP7	0.971546	0.907666	2.25167														mannosidase, alpha, class 1C, member 1	MAN1C1	0.739165	0.854507	0.205566
GTP cyclohydrolase 1 (dopa-responsive dystonia)	GCH1	2.65203	2.50476	3.39335		TSC22 domain family, member 2	TSC22D2	1.00015	1.01511	2.21118														opioid binding protein/cell adhesion molecule-like	OPCML	1.08045	1.02052	0.203611
RAB38, member RAS oncogene family	RAB38	2.24844	3.00437	3.38808		platelet-activating factor acetylhydrolase 2, 40kDa	PAFAH2	0.95711	1.07164	2.20457														glycoprotein VI (platelet)	GP6	0.89403	0.947752	0.201933
gamma-glutamyl hydrolase (conjugase, folylpolygammaglutamyl hydrolase)	GGH	3.51479	4.49363	3.36878		RAB9A, member RAS oncogene family	RAB9A	1.01625	1.21772	2.18691														retinitis pigmentosa GTPase regulator	RPGR	0.967884	0.886461	0.201058
transglutaminase 5	TGM5	1.2184	1.39356	3.3184		insulin-like growth factor 2 mRNA binding protein 2	IGF2BP2	0.810953	0.771685	2.18466														DEP domain containing 2	DEPDC2	0.986074	1.0132	0.200781
lipase, endothelial	LIPG	3.357	3.28161	3.31413		microfibrillar-associated protein 3-like	MFAP3L	0.704903	1.05005	2.16308														transglutaminase 2 (C polypeptide, protein-glutamine-gamma-glutamyltransferase)	TGM2	1.05473	1.00957	0.20018
ATPase, H+ transporting, lysosomal 42kDa, V1 subunit C2	ATP6V1C2	2.98117	1.31592	3.30834		envoplakin	EVPL	1.0185	0.896734	2.15423														myogenic factor 6 (herculin)	MYF6	1.08089	1.01373	0.199826
LY6/PLAUR domain containing 3	LYPD3	1.4524	2.10501	3.29084		peptidyl-tRNA hydrolase 1 homolog (S. cerevisiae)	PTRH1	1.11639	1.31084	2.14337														ladybird homeobox 1	LBX1	1.05514	1.01727	0.196544
non-SMC condensin I complex, subunit G	NCAPG	2.54881	3.05031	3.2644		Ribosomal protein S2	RPS2	0.989002	0.95688	2.14122														prostaglandin I2 (prostacyclin) synthase	PTGIS	0.914371	0.875933	0.195822
serpin peptidase inhibitor, clade B (ovalbumin), member 2	SERPINB2	1.39413	1.60052	3.24045		hook homolog 1 (Drosophila)	HOOK1	1.4323	1.08307	2.13621														GLIS family zinc finger 3	GLIS3	1.06511	0.970615	0.195547
kinesin family member 11	KIF11	2.32395	2.27046	3.21406		interleukin 17 receptor C	IL17RC	0.880363	0.910219	2.11796														ADAMTS-like 1	ADAMTSL1	1.00277	1.01819	0.195456
GRAM domain containing 1C	GRAMD1C	1.95409	1.38783	3.20959		CCAAT/enhancer binding protein (C/EBP), beta	CEBPB	1.26406	1.1824	2.10962														maternally expressed 3	MEG3	1.0217	1.03665	0.194068
glutathione S-transferase A4	GSTA4	1.49752	1.60454	3.20017		gap junction protein, beta 3, 31kDa	GJB3	0.730573	0.910591	2.10054														junctophilin 2	JPH2	0.753864	0.926063	0.193176
centromere protein E, 312kDa	CENPE	1.74627	3.34213	3.18422		gap junction protein, beta 4, 30.3kDa	GJB4	0.990966	0.999216	2.09847														PR domain containing 8	PRDM8	1.03994	1.0092	0.192057
NAD(P) dependent steroid dehydrogenase-like	NSDHL	1.50469	1.67381	3.14618		interferon-related developmental regulator 1	IFRD1	1.18532	0.985091	2.08929														PBX/knotted 1 homeobox 2	PKNOX2	1.03114	1.04372	0.187762
calmodulin-like 3	CALML3	2.93902	3.89968	3.13706		radical S-adenosyl methionine domain containing 1	RSAD1	1.07207	0.987455	2.07752														glycophorin C (Gerbich blood group)	GYPC	0.820851	0.828887	0.187508
solute carrier family 25, member 13 (citrin)	SLC25A13	1.6907	1.89539	3.12709		WD repeat domain 46	WDR46	1.30551	1.28068	2.06374														phospholipase A1 member A	PLA1A	1.08178	1.04169	0.18638
polymerase (RNA) III (DNA directed) polypeptide G (32kD)	POLR3G	3.40105	3.76871	3.12278		ribosomal protein S18 /// similar to ribosomal protein S18	RPS18	0.980394	0.919569	2.05818														necdin homolog (mouse)	NDN	0.748167	1.1084	0.185989
arachidonate lipoxygenase 3	ALOXE3	1.61193	2.01261	3.10485		MAP/microtubule affinity-regulating kinase 4	MARK4	0.955339	1.1116	2.05276														sodium channel, voltage-gated, type I, beta	SCN1B	0.925741	0.926381	0.185379
nuclear factor (erythroid-derived 2)-like 3	NFE2L3	2.10304	3.77541	3.0556		junction plakoglobin	JUP	1.32949	1.26715	2.04907														myosin, light chain 1, alkali; skeletal, fast	MYL1	1.02876	1.00881	0.184207
serine/threonine/tyrosine kinase 1	STYK1	1.29724	1.47575	3.01604		TraB domain containing	TRABD	1.17964	1.20574	2.04265														epidermal growth factor (beta-urogastrone)	EGF	0.89848	0.896556	0.184065
acyl-CoA thioesterase 7	ACOT7	1.88184	3.41182	3.00923		Kruppel-like factor 5 (intestinal)	KLF5	0.818232	0.843159	2.04144														prostaglandin I2 (prostacyclin) receptor (IP)	PTGIR	1.06678	1.03802	0.182884
solute carrier family 11 (proton-coupled divalent metal ion transporters), member 2	SLC11A2	1.25531	1.69505	3.00759		hyaluronoglucosaminidase 2	HYAL2	1.04002	1.00513	2.0407														UDP-N-acetyl-alpha-D-galactosamine:polypeptide N-acetylgalactosaminyltransferase-like 1	GALNTL1	0.692432	0.800001	0.182114
LY6/PLAUR domain containing 5	LYPD5	1.98387	4.75853	3.00565		cadherin, EGF LAG seven-pass G-type receptor 2 (flamingo homolog, Drosophila)	CELSR2	1.05951	1.09976	2.03648														CD200 receptor 1	CD200R1	1.16247	1.34217	0.180965
immunoglobulin superfamily, member 3	IGSF3	1.39201	1.51407	2.99692		ankyrin repeat domain 57	ANKRD57	1.08382	1.24157	2.02824														creatine kinase, mitochondrial 2 (sarcomeric)	CKMT2	0.89048	0.995038	0.178868
StAR-related lipid transfer (START) domain containing 4	STARD4	1.78242	4.43118	2.98462		G protein-coupled receptor 160	GPR160	1.02874	0.922978	2.02699														guanine nucleotide binding protein (G protein), alpha activating activity polypeptide O	GNAO1	1.05079	1.00923	0.176728
E2F transcription factor 8	E2F8	2.6	2.34618	2.96239		glutamate-rich WD repeat containing 1	GRWD1	1.2301	1.20962	2.01641														pygopus homolog 1 (Drosophila)	PYGO1	1.05954	1.02177	0.176281
solute carrier family 7 (cationic amino acid transporter, y+ system), member 1	SLC7A1	2.16313	1.97013	2.94889		kinesin light chain 3	KLC3	0.804065	0.859781	2.01415														caveolin 3	CAV3	1.00226	1.04301	0.175415
phosphatidic acid phosphatase type 2 domain containing 2	PPAPDC2	1.27399	1.32088	2.91019		oxysterol binding protein-like 2	OSBPL2	0.852689	0.706215	2.00125														methyltransferase like 7B	METTL7B	0.917008	0.902397	0.174467
zinc finger and BTB domain containing 7C	ZBTB7C	1.20863	1.53657	2.90611		absent in melanoma 1	AIM1	1.24792	1.23012	1.99112														spermatogenesis associated 16	SPATA16	1.01788	1.01466	0.173219
protease, serine, 8	PRSS8	1.999	2.09506	2.9046		nucleolar protein family A, member 1 (H/ACA small nucleolar RNPs)	NOLA1	1.16287	1.24784	1.98811														hydroxy-delta-5-steroid dehydrogenase, 3 beta- and steroid delta-isomerase 7	HSD3B7	1.04186	1.00774	0.172788
emopamil binding protein (sterol isomerase)	EBP	1.68758	1.92442	2.88559		iroquois homeobox 3	IRX3	0.904903	0.87396	1.98362														fibronectin 1	FN1	0.966739	0.930294	0.171446
mitogen-activated protein kinase 13	MAPK13	1.91536	2.55657	2.87646		regulator of G-protein signaling 12	RGS12	0.978571	1.02979	1.97195														toll-like receptor 5	TLR5	1.05904	1.1761	0.171367
uridine-cytidine kinase 2	UCK2	2.18865	2.41874	2.86327		inhibin, alpha	INHA	1.07076	1.01581	1.97005														A kinase (PRKA) anchor protein 6	AKAP6	1.05173	1.01555	0.171357
small nucleolar RNA host gene (non-protein coding) 3	SNHG3	1.23116	1.89746	2.84785		coiled-coil domain containing 120	CCDC120	1.07198	1.08677	1.96717														insulin-like growth factor 1 (somatomedin C)	IGF1	0.917338	0.942235	0.171043
elongation factor, RNA polymerase II, 2	ELL2	2.26977	2.11715	2.82928		NOL1/NOP2/Sun domain family, member 2	NSUN2	1.31617	1.13354	1.96257														ubiquitin specific peptidase 29	USP29	1.00974	1.01059	0.168969
cell division cycle associated 8	CDCA8	1.63261	2.14503	2.81591		sodium channel, nonvoltage-gated 1, beta (Liddle syndrome)	SCNN1B	1.0262	1.169	1.9292														SFRS protein kinase 3	SRPK3	1.01502	1.009	0.16518
RAB25, member RAS oncogene family	RAB25	1.66259	1.98019	2.81255		CD3e molecule, epsilon associated protein	CD3EAP	1.52527	1.29634	1.91112														GDNF family receptor alpha 2	GFRA2	0.821805	0.995379	0.159033
YOD1 OTU deubiquinating enzyme 1 homolog (S. cerevisiae)	YOD1	1.4531	1.67759	2.80129		acyl-Coenzyme A dehydrogenase family, member 9	ACAD9	1.11303	1.26107	1.90447														kelch-like 13 (Drosophila)	KLHL13	0.826937	0.842952	0.157525
hyaluronoglucosaminidase 4	HYAL4	3.7834	9.79696	2.7973		leukotriene B4 receptor 2	LTB4R2	1.40188	1.22015	1.88953														protein kinase, cGMP-dependent, type I	PRKG1	0.922293	0.912742	0.153639
corneodesmosin	CDSN	1.73228	8.70838	2.78145		tribbles homolog 3 (Drosophila)	TRIB3	1.09619	0.798154	1.88908														RAB3A interacting protein (rabin3)-like 1	RAB3IL1	0.973641	1.25085	0.151993
proline/serine-rich coiled-coil 1	PSRC1	1.48315	1.58976	2.77137		Rho GTPase activating protein 27	ARHGAP27	1.00069	1.02917	1.85711														transmembrane protein with EGF-like and two follistatin-like domains 2	TMEFF2	1.02278	1.05062	0.151747
ring finger protein 39	RNF39	1.02195	1.34545	2.76013		zinc finger and BTB domain containing 7A	ZBTB7A	1.10987	0.772007	1.85691														dehydrogenase/reductase (SDR family) member 2	DHRS2	0.92713	0.941164	0.15151
ribosomal protein S6 kinase, 70kDa, polypeptide 2	RPS6KB2	1.78338	2.28029	2.75132		protein tyrosine phosphatase, receptor type, f polypeptide (PTPRF), interacting protein (liprin), alpha 1	PPFIA1	0.923296	0.839278	1.83449														lin-28 homolog (C. elegans)	LIN28	1.00945	1.03006	0.149246
ELOVL family member 7, elongation of long chain fatty acids (yeast)	ELOVL7	1.85101	2.64865	2.73506		huntingtin interacting protein 1 related	HIP1R	1.10353	1.12138	1.82636														sema domain, immunoglobulin domain (Ig), short basic domain, secreted, (semaphorin) 3D	SEMA3D	0.989679	1.03453	0.148053
MAX dimerization protein 1	MXD1	5.36625	7.33999	2.73119		ribosomal RNA processing 12 homolog (S. cerevisiae)	RRP12	1.0516	1.01863	1.8009														integrin beta 1 binding protein (melusin) 2	ITGB1BP2	1.09282	1.03028	0.147472
G-protein signaling modulator 1 (AGS3-like, C. elegans)	GPSM1	1.2023	1.45584	2.72491		dishevelled associated activator of morphogenesis 1	DAAM1	0.970191	0.815086	1.79406														diacylglycerol lipase, alpha	DAGLA	0.971769	1.01434	0.146992
solute carrier family 9 (sodium/hydrogen exchanger), member 3 regulator 1	SLC9A3R1	1.29055	1.43012	2.70511		uracil-DNA glycosylase	UNG	1.03149	0.890398	1.78085														stomatin (EPB72)-like 3	STOML3	0.995017	1.03048	0.14457
carnitine O-octanoyltransferase	CROT	1.33852	1.91494	2.70444		clathrin, light chain (Lcb)	CLTB	1.12338	0.996703	1.7781														taxilin beta	TXLNB	1.0023	1.14552	0.144407
fatty acid binding protein 5 (psoriasis-associated) /// fatty acid binding protein 5-like 7 /// fatty acid binding protein 5-like 2	FABP5	2.59976	4.30134	2.65675		HECT domain and ankyrin repeat containing, E3 ubiquitin protein ligase 1	HACE1	1.01264	0.847444	1.7766														elastin microfibril interfacer 1	EMILIN1	0.977065	1.03481	0.143859
glutathione S-transferase omega 1	GSTO1	1.51876	1.76659	2.65401		asparagine-linked glycosylation 9 homolog (S. cerevisiae, alpha- 1,2-mannosyltransferase)	ALG9	0.895034	0.788835	1.76211														guanidinoacetate N-methyltransferase	GAMT	0.841928	0.802696	0.140829
MID1 interacting protein 1 (gastrulation specific G12 homolog (zebrafish))	MID1IP1	1.34368	1.50025	2.65302		fibrillarin	FBL	0.94222	0.951962	1.75745														RAB39, member RAS oncogene family	RAB39	1.03216	1.00703	0.140542
NIMA (never in mitosis gene a)-related kinase 2	NEK2	2.53118	2.48225	2.62626		GABA(A) receptor-associated protein-like 2	GABARAPL2	0.937049	1.01397	1.75605														cytochrome b-245, beta polypeptide (chronic granulomatous disease)	CYBB	1.0478	1.01465	0.140303
antigen identified by monoclonal antibody Ki-67	MKI67	2.94553	5.20003	2.61086		NMDA receptor regulated 1	NARG1	0.991178	1.02428	1.75204														histone deacetylase 9	HDAC9	1.03423	1.02116	0.140089
peroxisome proliferator-activated receptor delta	PPARD	2.0889	3.29583	2.57863		plastin 3 (T isoform)	PLS3	0.965434	0.991726	1.74486														sodium channel, voltage-gated, type IV, alpha subunit	SCN4A	0.979882	1.00097	0.139758
thyroid hormone receptor interactor 13	TRIP13	1.89672	3.83364	2.57019		chromatin modifying protein 1B	CHMP1B	0.813598	0.87295	1.73792														solute carrier family 7, (neutral amino acid transporter, y+ system) member 10	SLC7A10	0.996335	0.989156	0.13925
Cas-Br-M (murine) ecotropic retroviral transforming sequence c	CBLC	1.71799	2.09006	2.5583		glutaminyl-tRNA synthetase	QARS	1.04156	1.13766	1.71471														aryl hydrocarbon receptor interacting protein-like 1	AIPL1	1.05674	1.0054	0.138133
ras homolog gene family, member D	RHOD	1.30828	1.6612	2.5556		aldehyde dehydrogenase 9 family, member A1	ALDH9A1	0.998073	1.01154	1.70577														hypermethylated in cancer 1	HIC1	1.04681	1.00647	0.137722
adaptor-related protein complex 1, mu 2 subunit	AP1M2	1.22778	1.41348	2.5452		transducer of ERBB2, 1	TOB1	0.916588	0.856919	1.70544														Calmodulin-like 4	CALML4	1.00596	1.02151	0.13734
bleomycin hydrolase	BLMH	0.905461	1.63829	2.53913		small nucleolar RNA host gene (non-protein coding) 1	SNHG1	1.25909	1.20825	1.69339														tripartite motif-containing 14	TRIM14	3.38115	0.812892	0.137206
RAB27B, member RAS oncogene family	RAB27B	1.98267	3.49387	2.53139		arginyl-tRNA synthetase 2, mitochondrial	RARS2	0.950984	0.751207	1.69258														muscle, skeletal, receptor tyrosine kinase	MUSK	1.05861	1.01522	0.136211
sodium channel, nonvoltage-gated 1 alpha	SCNN1A	1.40899	2.09166	2.5268		zinc finger, SWIM-type containing 1	ZSWIM1	1.01649	1.06035	1.67844														filamin A interacting protein 1	FILIP1	0.88345	0.851921	0.13562
tripartite motif-containing 62	TRIM62	1.51186	2.25149	2.52439		lysosomal trafficking regulator	LYST	0.947883	0.765402	1.66708														dual specificity phosphatase 27 (putative)	DUSP27	1.00058	1.04905	0.134633
mal, T-cell differentiation protein-like	MALL	1.73431	1.97616	2.51996		ribonuclease/angiogenin inhibitor 1	RNH1	1.09293	1.14287	1.66354														parvalbumin	PVALB	1.04698	1.01806	0.133836
spinster homolog 2 (Drosophila)	SPNS2	1.49202	1.76252	2.50304		hyaluronoglucosaminidase 1	HYAL1	1.1791	1.05005	1.65523														calcium channel, voltage-dependent, alpha 2/delta subunit 1	CACNA2D1	0.970461	0.972926	0.132749
hydroxysteroid dehydrogenase like 2	HSDL2	1.16798	1.38773	2.49749		large subunit GTPase 1 homolog (S. cerevisiae)	LSG1	1.06911	1.09617	1.65193														RNA binding motif protein 24	RBM24	0.927717	0.817903	0.132397
kallikrein-related peptidase 5	KLK5	1.02433	1.80742	2.49127		phosphatidylinositol transfer protein, beta	PITPNB	1.14902	1.15991	1.64837														glycoprotein hormone alpha 2	GPHA2	0.997072	1.02773	0.132149
elongation of very long chain fatty acids (FEN1/Elo2, SUR4/Elo3, yeast)-like 1	ELOVL1	1.49476	1.69866	2.47379		hect domain and RLD 4	HERC4	1.11328	0.902498	1.64762														hemochromatosis type 2 (juvenile)	HFE2	1.04262	1.01042	0.131626
ceroid-lipofuscinosis, neuronal 8 (epilepsy, progressive with mental retardation)	CLN8	1.38474	1.70164	2.46194		high mobility group nucleosomal binding domain 3	HMGN3	1.05005	1.14512	1.64553														SPEG complex locus	SPEG	0.841244	0.790499	0.131014
PIF1 5'-to-3' DNA helicase homolog (S. cerevisiae)	PIF1	1.2087	1.43003	2.45386		Phosphoinositide-3-kinase, class 2, alpha polypeptide	PIK3C2A	1.03312	1.04702	1.64206														solute carrier family 38, member 4	SLC38A4	1.00698	1.01865	0.128966
transmembrane protease, serine 13	TMPRSS13	1.37974	1.83709	2.45012		lamin B receptor	LBR	1.24677	1.10216	1.63981														paired-like homeodomain 2	PITX2	0.905993	1.03048	0.128689
lymphocyte antigen 6 complex, locus D	LY6D	1.77078	1.83777	2.43958		zinc finger, RAN-binding domain containing 1	ZRANB1	0.70629	0.812879	1.63926														malic enzyme 3, NADP(+)-dependent, mitochondrial	ME3	1.06199	1.25755	0.127757
cysteine-rich C-terminal 1	CRCT1	1.75173	4.63948	2.43103		NADH dehydrogenase (ubiquinone) 1 alpha subcomplex, 4, 9kDa	NDUFA4	1.15001	1.24332	1.61122														solute carrier family 7 (cationic amino acid transporter, y+ system), member 9	SLC7A9	0.967802	0.995878	0.127478
transmembrane protease, serine 11D	TMPRSS11D	16.9617	33.8792	2.42736		transforming growth factor beta regulator 1	TBRG1	0.842068	0.705372	1.60898														synaptopodin 2-like	SYNPO2L	1.06902	1.07229	0.127465
ubiquitin-conjugating enzyme E2C	UBE2C	2.6372	2.51891	2.42302		AE binding protein 2	AEBP2	1.14551	1.23194	1.60351														tripartite motif-containing 34 /// TRIM6-TRIM34	TRIM34 /// TRIM6-TRIM34	0.983914	0.921291	0.127051
mitogen-activated protein kinase 6	MAPK6	1.74074	2.05162	2.41889		Kelch domain containing 4	KLHDC4	1.07492	1.23149	1.60207														talin 2	TLN2	0.830528	0.824723	0.126096
sterol-C5-desaturase (ERG3 delta-5-desaturase homolog, S. cerevisiae)-like	SC5DL	1.2422	1.52468	2.41278		transferrin receptor (p90, CD71)	TFRC	1.02893	1.02145	1.59029														ATPase, Na+/K+ transporting, beta 2 polypeptide	ATP1B2	0.93101	1.00257	0.12564
low density lipoprotein receptor (familial hypercholesterolemia)	LDLR	2.52883	3.0879	2.41186		chloride channel CLIC-like 1	CLCC1	1.01123	0.807025	1.58996														ataxin 2-binding protein 1	A2BP1	1.07439	1.00806	0.125608
5'-nucleotidase, cytosolic III	NT5C3	2.51222	2.94861	2.3975		reticulocalbin 1, EF-hand calcium binding domain	RCN1	0.899562	1.15995	1.58104														myosin binding protein H	MYBPH	1.09699	1.01006	0.124797
EPS8-like 2	EPS8L2	1.31843	1.37642	2.38524		Mitochondrial ribosomal protein S26	MRPS26	1.0175	1.04381	1.57727														leucine rich repeat containing 17	LRRC17	0.947408	0.979682	0.124651
karyopherin alpha 2 (RAG cohort 1, importin alpha 1)	KPNA2	2.73699	2.51252	2.3823		Poly(A) binding protein, cytoplasmic 1	PABPC1	1.05244	1.03572	1.57712														deleted in lymphocytic leukemia, 2	DLEU2	1.03962	1.0121	0.124252
hypoxia-inducible factor 1, alpha subunit (basic helix-loop-helix transcription factor)	HIF1A	1.38963	1.79219	2.38032		golgi autoantigen, golgin subfamily a, 2	GOLGA2	0.885401	0.797658	1.57133														ribosomal protein L3-like	RPL3L	1.1304	1.00694	0.122713
DEAD (Asp-Glu-Ala-Asp) box polypeptide 39	DDX39	2.26812	1.7731	2.36622		UPF1 regulator of nonsense transcripts homolog (yeast)	UPF1	1.17422	0.91297	1.57097														eyes absent homolog 4 (Drosophila)	EYA4	1.03482	1.01536	0.122626
glycolipid transfer protein	GLTP	1.50567	1.9138	2.35832		G-protein signaling modulator 2 (AGS3-like, C. elegans)	GPSM2	1.19364	1.10559	1.56412														complement component 5a receptor 1	C5AR1	1.09372	1.13585	0.122331
Early growth response 1	EGR1	1.2995	1.49955	2.34307		LTV1 homolog (S. cerevisiae)	LTV1	0.970715	0.712178	1.56325														mucosal vascular addressin cell adhesion molecule 1	MADCAM1	1.01033	1.16208	0.121754
annexin A9	ANXA9	1.26721	4.44635	2.33475		RAB21, member RAS oncogene family	RAB21	0.890461	0.86456	1.56119														creatine kinase, muscle	CKM	1.04905	1.04019	0.121647
cell division cycle associated 2	CDCA2	1.87834	2.7224	2.32836		ribosomal protein, large, P2	RPLP2	0.932117	0.860355	1.54842														popeye domain containing 2	POPDC2	0.786288	0.948503	0.121593
arginine vasopressin-induced 1	AVPI1	1.08097	1.49291	2.32753		eukaryotic translation initiation factor 4H	EIF4H	1.1171	1.15889	1.54573														calcium/calmodulin-dependent protein kinase (CaM kinase) II alpha	CAMK2A	1.03766	1.01189	0.121521
distal-less homeobox 5	DLX5	1.22608	1.8573	2.29932		proteasome (prosome, macropain) 26S subunit, ATPase, 5	PSMC5	1.15966	1.22752	1.53902														aquaporin 4	AQP4	0.990326	1.02807	0.120212
nucleolar protein family A, member 2 (H/ACA small nucleolar RNPs)	NOLA2	1.42898	1.6553	2.29782		ribosomal protein L18	RPL18	0.936309	0.91364	1.53705														zinc finger homeobox 4	ZFHX4	1.01317	1.01228	0.119873
mitogen-activated protein kinase kinase kinase 8	MAP3K8	1.5253	1.79226	2.28324		dyskeratosis congenita 1, dyskerin	DKC1	1.33416	1.28457	1.53162														leiomodin 3 (fetal)	LMOD3	1.01137	1.04616	0.119581
ladinin 1	LAD1	1.87787	1.97407	2.2817		early growth response 2 (Krox-20 homolog, Drosophila)	EGR2	0.746217	0.989773	1.52694														SET and MYND domain containing 1	SMYD1	1.01258	1.02742	0.119125
zinc finger CCCH-type containing 12A	ZC3H12A	8.40864	15.3711	2.27908		thyroid hormone receptor interactor 12	TRIP12	1.31092	1.28626	1.52599														ADAM metallopeptidase with thrombospondin type 1 motif, 5 (aggrecanase-2)	ADAMTS5	0.931774	0.859219	0.119015
kallikrein-related peptidase 7	KLK7	1.51959	1.90165	2.27752		ribosomal protein L8	RPL8	0.919407	0.933309	1.52039														FRAS1 related extracellular matrix protein 2	FREM2	0.852488	0.798294	0.118433
midnolin	MIDN	1.08237	1.57619	2.27638		NSFL1 (p97) cofactor (p47)	NSFL1C	1.08764	1.01402	1.51862														ankyrin repeat and SOCS box-containing 11	ASB11	1.00196	1.01889	0.11798
crumbs homolog 3 (Drosophila)	CRB3	1.24919	1.54091	2.2558		cytochrome c oxidase subunit VIa polypeptide 1	COX6A1	1.21834	1.29141	1.51799														tumor necrosis factor receptor superfamily, member 17	TNFRSF17	1.12334	1.01204	0.117384
solute carrier family 30 (zinc transporter), member 1	SLC30A1	1.50418	3.32106	2.24822		brix domain containing 2	BXDC2	1.08248	1.19185	1.51424														LIM homeobox transcription factor 1, beta	LMX1B	1.0574	1.02295	0.114621
glucosidase, beta; acid (includes glucosylceramidase) /// glucosidase, beta; acid, pseudogene	GBA	2.45059	3.10508	2.24055		soc-2 suppressor of clear homolog (C. elegans)	SHOC2	0.888821	0.740855	1.51253														smoothelin-like 2	SMTNL2	1.01207	1.01254	0.113678
death effector domain containing 2	DEDD2	1.4039	1.70554	2.23937		protein kinase C, iota	PRKCI	1.29836	0.914837	1.5098														cholinergic receptor, nicotinic, epsilon	CHRNE	1.04057	1.01507	0.113109
glycyl-tRNA synthetase	GARS	1.59011	1.92621	2.21438		bromodomain adjacent to zinc finger domain, 2A	BAZ2A	1.03706	0.745039	1.50965														kyphoscoliosis peptidase	KY	1.0227	1.01023	0.112236
ATPase, class V, type 10B	ATP10B	2.89988	4.08864	2.20307		Kruppel-like factor 10	KLF10	0.753517	0.873962	1.50851														chloride channel 1, skeletal muscle (Thomsen disease, autosomal dominant)	CLCN1	1.14882	1.05238	0.112098
phospholipase A2, group III	PLA2G3	2.59668	3.5725	2.20036		hydroxyacyl-Coenzyme A dehydrogenase/3-ketoacyl-Coenzyme A thiolase/enoyl-Coenzyme A hydratase (trifunctional protein), alpha subunit	HADHA	0.956153	0.984599	1.50801														collagen, type XXIV, alpha 1	COL24A1	0.977962	0.96649	0.111912
Leukotriene B4 receptor	LTB4R	2.76212	2.12349	2.19871		microtubule associated serine/threonine kinase 3	MAST3	0.858838	0.850712	1.50616														DDI1, DNA-damage inducible 1, homolog 1 (S. cerevisiae)	DDI1	1.07336	1.01696	0.111261
inositol 1,3,4,5,6-pentakisphosphate 2-kinase	IPPK	1.62219	1.76104	2.18082		RAB guanine nucleotide exchange factor (GEF) 1	RABGEF1	0.909403	0.982415	1.49883														phosphorylase kinase, alpha 1 (muscle)	PHKA1	1.43661	1.26508	0.110258
transmembrane protein 79	TMEM79	2.07345	1.89708	2.17279		3-phosphoinositide dependent protein kinase-1	PDPK1	0.880267	0.913118	1.49023														sarcalumenin	SRL	0.989233	0.993228	0.110116
7-dehydrocholesterol reductase	DHCR7	1.18382	3.41884	2.16652		MOB1, Mps One Binder kinase activator-like 2A (yeast)	MOBKL2A	1.11143	0.977074	1.48803														myosin binding protein C, fast type	MYBPC2	1.07497	1.00779	0.107011
coproporphyrinogen oxidase	CPOX	1.30951	1.33343	2.16556		transcription factor 25 (basic helix-loop-helix)	TCF25	0.926363	0.742055	1.47917														secreted frizzled-related protein 4	SFRP4	1.06562	1.15257	0.106783
thymidylate synthetase	TYMS	2.17386	3.881	2.15876		PHD finger protein 5A	PHF5A	1.09957	1.1078	1.47358														small muscle protein, X-linked	SMPX	1.0441	1.00924	0.106548
SH2 domain containing 4A	SH2D4A	1.37963	2.00679	2.15866		FtsJ homolog 3 (E. coli)	FTSJ3	0.976403	1.07493	1.46668														gamma-aminobutyric acid (GABA) A receptor, alpha 3	GABRA3	1.00776	1.0189	0.106319
kinesin family member 2C	KIF2C	2.6044	4.38882	2.15681		V-myc myelocytomatosis viral oncogene homolog (avian)	MYC	1.01603	1.03134	1.45454														ankyrin repeat and SOCS box-containing 5	ASB5	0.991141	1.04463	0.105089
dipeptidyl-peptidase 3	DPP3	1.65617	1.9933	2.15267		A kinase (PRKA) anchor protein 8	AKAP8	1.19962	1.15677	1.45297														UDP-N-acetyl-alpha-D-galactosamine:polypeptide N-acetylgalactosaminyltransferase 13 (GalNAc-T13)	GALNT13	0.959609	1.01952	0.104911
phosphatidylinositol glycan anchor biosynthesis, class A (paroxysmal nocturnal hemoglobinuria)	PIGA	1.62278	1.35247	2.15204		coiled-coil domain containing 58	CCDC58	1.57542	1.30682	1.44558														DNA-damage-inducible transcript 4-like	DDIT4L	0.806641	0.767995	0.104612
acetyl-Coenzyme A acetyltransferase 2 (acetoacetyl Coenzyme A thiolase)	ACAT2	1.1042	1.33271	2.15023		Wiskott-Aldrich syndrome-like	WASL	1.21198	1.27543	1.44392														hexokinase domain containing 1	HKDC1	1.02326	1.03276	0.104569
regulator of G-protein signaling 20	RGS20	5.93957	10.983	2.14437		MKI67 (FHA domain) interacting nucleolar phosphoprotein	MKI67IP	1.28584	1.26224	1.43932														Folate receptor 2 (fetal)	FOLR2	0.970639	1.0194	0.104428
Retinol dehydrogenase 13 (all-trans/9-cis)	RDH13	1.08022	2.22395	2.13657		chaperonin containing TCP1, subunit 3 (gamma)	CCT3	1.41661	1.27186	1.43887														claudin 16	CLDN16	0.955726	1.01136	0.103946
potassium channel tetramerisation domain containing 11	KCTD11	1.68502	2.27604	2.13364		Ring finger protein 185	RNF185	1.0454	1.01487	1.43831														phosphoglycerate mutase 2 (muscle)	PGAM2	1.07019	1.00322	0.101229
nucleolar and coiled-body phosphoprotein 1	NOLC1	1.26856	1.35788	2.12555		calcium binding protein 39	CAB39	1.15894	1.22691	1.4378														tropomodulin 4 (muscle)	TMOD4	1.00206	1.01961	0.0965393
syntaxin 11	STX11	1.46152	1.31393	2.12502		ribosomal protein S25	RPS25	0.903347	0.893504	1.43665														chemokine (C motif) ligand 1	XCL1	1.0241	1.01419	0.0962917
transmembrane protein 165	TMEM165	2.92836	2.42924	2.11809		transient receptor potential cation channel, subfamily M, member 4	TRPM4	0.989349	0.994792	1.43631														relaxin 1	RLN1	1.02795	1.01862	0.0954635
defensin, beta 1	DEFB1	1.12774	1.33636	2.11351		cytochrome c oxidase subunit VIIa polypeptide 2 (liver)	COX7A2	1.25163	1.22415	1.42695														peroxisomal biogenesis factor 5-like	PEX5L	0.994416	1.03391	0.093174
signal transducing adaptor family member 2	STAP2	1.55463	1.5724	2.10763		ribosomal protein S10	RPS10	0.981168	0.915609	1.42318														Acyl-CoA synthetase long-chain family member 6	ACSL6	1.0277	1.00694	0.0913829
nucleolar protein 5A (56kDa with KKE/D repeat)	NOL5A	1.43943	1.45853	2.10388		NIN1/RPN12 binding protein 1 homolog (S. cerevisiae)	NOB1	1.12112	1.05456	1.40801														potassium voltage-gated channel, subfamily H (eag-related), member 2	KCNH2	0.842978	0.956116	0.0903398
low density lipoprotein receptor-related protein 8, apolipoprotein e receptor	LRP8	1.65959	3.80152	2.10044		nucleolar complex associated 2 homolog (S. cerevisiae)	NOC2L	1.33435	1.2954	1.40576														angiotensinogen (serpin peptidase inhibitor, clade A, member 8)	AGT	0.773773	0.914016	0.0894752
DNA segment, Chr 15, Wayne State University 75, expressed	D15Wsu75e	2.10032	2.50461	2.0832																				kelch repeat and BTB (POZ) domain containing 5	KBTBD5	1.03315	1.01609	0.0883899
TRK-fused gene	TFG	1.30102	1.4597	2.0731																				phosphorylase kinase, gamma 1 (muscle)	PHKG1	0.989584	0.93425	0.0827365
receptor accessory protein 4	REEP4	1.2717	1.43949	2.05905																				EPH receptor A3	EPHA3	1.01319	1.03066	0.0821682
mannose-P-dolichol utilization defect 1	MPDU1	1.64351	2.01393	2.05741																				forkhead box D2	FOXD2	1.04293	1.05065	0.0805975
testis expressed 264	TEX264	1.15607	1.7279	2.0528																				chemokine (C-C motif) ligand 24	CCL24	1.16649	1.08142	0.0766824
striatin, calmodulin binding protein	STRN	1.68803	1.68231	2.04948																				ankyrin 1, erythrocytic	ANK1	1.023	1.02526	0.0764111
twinfilin, actin-binding protein, homolog 1 (Drosophila)	TWF1	1.77383	1.66313	2.04884																				dysferlin interacting protein 1 /// similar to dysferlin-interacting protein 1	DYSFIP1	1.09089	1.01524	0.0759443
polymerase (DNA directed), delta 2, regulatory subunit 50kDa	POLD2	1.48178	1.5077	2.04625																				cholinergic receptor, nicotinic, beta 3	CHRNB3	1.04926	1.01108	0.0759012
plakophilin 3	PKP3	2.24009	3.19329	2.04538																				reticulon 2	RTN2	0.944935	0.769211	0.074207
cathepsin D	CTSD	1.5522	1.89099	2.03335																				potassium channel, subfamily U, member 1	KCNU1	1.01317	1.00433	0.0738628
S100 calcium binding protein A14	S100A14	1.45574	1.67051	2.03099																				synaptophysin-like 2	SYPL2	1.02619	0.95582	0.0735
cellular retinoic acid binding protein 2	CRABP2	3.89086	6.84579	2.03024																				calsequestrin 1 (fast-twitch, skeletal muscle)	CASQ1	0.961962	1.02581	0.0651141
phosphatidylinositol glycan anchor biosynthesis, class O	PIGO	1.36182	1.31797	2.02423																				neuronatin	NNAT	0.871826	0.993787	0.063664
bactericidal/permeability-increasing protein-like 2	BPIL2	1.3651	1.65931	2.02115																				catenin (cadherin-associated protein), alpha 3	CTNNA3	1.06195	1.01552	0.0633698
brix domain containing 1	BXDC1	1.22997	1.38833	2.01549																				dehydrogenase/reductase (SDR family) member 7C	DHRS7C	1.11557	1.01899	0.0621712
ribosomal protein S6 kinase, 90kDa, polypeptide 4	RPS6KA4	1.39368	2.05096	1.99579																				actinin, alpha 3	ACTN3	1.0023	1.01521	0.0610702
Kruppel-like factor 3 (basic)	KLF3	1.13179	1.31585	1.99336																				progestin and adipoQ receptor family member VII	PAQR7	0.954576	1.08333	0.0586852
emerin (Emery-Dreifuss muscular dystrophy)	EMD	1.11756	1.39617	1.98399																				tripartite motif-containing 63	TRIM63	0.978367	1.04664	0.0579511
EPH receptor A1	EPHA1	1.66505	1.85008	1.98167																				adenosine monophosphate deaminase 1 (isoform M)	AMPD1	1.0443	1.01339	0.0578681
enolase 1, (alpha)	ENO1	1.60189	1.83458	1.97992																				ankyrin repeat and SOCS box-containing 10	ASB10	1.02067	1.01123	0.056806
phosphoserine aminotransferase 1	PSAT1	1.42779	1.69315	1.96743																				orthodenticle homeobox 2	OTX2	1.04967	1.03021	0.054619
nucleolar complex associated 4 homolog (S. cerevisiae)	NOC4L	1.23317	1.43277	1.96693																				blood vessel epicardial substance	BVES	0.874645	0.927616	0.0540454
ATPase, class VI, type 11B	ATP11B	2.13665	3.33701	1.96033																				mannosyl (beta-1,4-)-glycoprotein beta-1,4-N-acetylglucosaminyltransferase	MGAT3	0.894165	0.888672	0.0477852
ATP-binding cassette, sub-family D (ALD), member 3	ABCD3	1.62798	2.65793	1.9489																				UDP glycosyltransferase 8 (UDP-galactose ceramide galactosyltransferase)	UGT8	0.986943	0.912464	0.0448886
chemokine (C-X-C motif) ligand 16	CXCL16	1.88145	1.99905	1.94816																				hepcidin antimicrobial peptide	HAMP	1.11505	1.09534	0.0371399
serpin peptidase inhibitor, clade B (ovalbumin), member 8	SERPINB8	1.77286	2.76174	1.93586																				maltase-glucoamylase (alpha-glucosidase)	MGAM	1.00665	1.0289	0.0367468
target of myb1-like 2 (chicken)	TOM1L2	0.69429	1.46261	1.92887																				disabled homolog 1 (Drosophila)	DAB1	1.01089	1.01578	0.03257
glycine C-acetyltransferase (2-amino-3-ketobutyrate coenzyme A ligase)	GCAT	1.26127	1.52449	1.92267																				collagen, type XV, alpha 1	COL15A1	1.01616	1.39014	0.265018
thioredoxin domain containing 9	TXNDC9	1.52845	1.91278	1.91543
RAB11A, member RAS oncogene family	RAB11A	1.37517	2.09222	1.91383
PDGFA associated protein 1	PDAP1	1.2234	1.87716	1.91249
small nuclear ribonucleoprotein polypeptide F	SNRPF	1.40516	1.48816	1.90401
CD2 (cytoplasmic tail) binding protein 2	CD2BP2	1.36165	1.76371	1.90214
leucine zipper-EF-hand containing transmembrane protein 1	LETM1	1.21421	1.5773	1.89941
seryl-tRNA synthetase	SARS	1.17865	1.43823	1.89931
alcohol dehydrogenase 7 (class IV), mu or sigma polypeptide	ADH7	1.55114	2.17502	1.89726
ATPase, Ca++ transporting, cardiac muscle, slow twitch 2	ATP2A2	2.08734	1.85941	1.88543
RAB5A, member RAS oncogene family	RAB5A	1.29948	1.50219	1.88424
leucine rich repeat containing 8 family, member E	LRRC8E	1.06979	1.38817	1.8805
cytoplasmic polyadenylation element binding protein 2	CPEB2	1.35036	2.22458	1.8729
RAB24, member RAS oncogene family	RAB24	1.75525	1.55386	1.86091
PYD and CARD domain containing	PYCARD	2.35908	2.9276	1.8561
ATX1 antioxidant protein 1 homolog (yeast)	ATOX1	1.84288	2.47282	1.85402
solute carrier family 25 (mitochondrial carrier; adenine nucleotide translocator), member 5	SLC25A5	1.46237	1.69216	1.84891
lymphocyte antigen 6 complex, locus G6C	LY6G6C	0.777525	1.45457	1.84219
adaptor-related protein complex 1, sigma 1 subunit	AP1S1	1.08166	2.83727	1.84072
DENN/MADD domain containing 2D	DENND2D	2.05499	1.93802	1.82422
coenzyme Q4 homolog (S. cerevisiae)	COQ4	1.71887	2.17577	1.82052
NIPA-like domain containing 2	NPAL2	1.17927	1.66385	1.82047
nudix (nucleoside diphosphate linked moiety X)-type motif 5	NUDT5	1.67156	1.96798	1.81344
chromatin modifying protein 6	CHMP6	1.1889	1.41766	1.80254
hypoxanthine phosphoribosyltransferase 1 (Lesch-Nyhan syndrome)	HPRT1	1.44639	1.58957	1.79643
nucleoporin 50kDa	NUP50	2.25377	2.16719	1.76756
elongation of very long chain fatty acids (FEN1/Elo2, SUR4/Elo3, yeast)-like 4	ELOVL4	1.343	2.02667	1.76368
ATPase family, AAA domain containing 3A	ATAD3A	1.34821	1.37397	1.76338
tubulin tyrosine ligase-like family, member 12	TTLL12	1.48907	1.43504	1.75082
eukaryotic translation initiation factor 1A, Y-linked	EIF1AY	1.03635	1.85673	1.74184
WW and C2 domain containing 1	WWC1	1.05726	1.61355	1.72802
GrpE-like 1, mitochondrial (E. coli)	GRPEL1	1.57438	2.01782	1.71981
ATPase, H+ transporting, lysosomal 70kDa, V1 subunit A	ATP6V1A	1.12771	1.41431	1.71162
F-box and leucine-rich repeat protein 10	FBXL10	1.2353	1.53709	1.70922
serine peptidase inhibitor, Kazal type 5	SPINK5	1.0923	1.60184	1.69487
ADP-ribosylation factor-like 5A	ARL5A	1.30216	2.205	1.6904
midline 2	MID2	1.21534	2.51872	1.67784
protein phosphatase 2 (formerly 2A), catalytic subunit, alpha isoform	PPP2CA	1.39607	1.47831	1.66565
transmembrane protein 19	TMEM19	1.57201	2.53116	1.65666
drebrin-like	DBNL	1.45639	1.973	1.65377
solute carrier family 35, member B1	SLC35B1	1.46642	1.6789	1.6505
eukaryotic translation initiation factor 4A, isoform 1	EIF4A1	1.50397	1.38027	1.64472
plakophilin 1 (ectodermal dysplasia/skin fragility syndrome)	PKP1	1.61791	3.46358	1.63598
transmembrane and coiled-coil domain family 1	TMCC1	1.33185	1.51775	1.63003
Thioredoxin	TXN	1.16316	1.44442	1.62747
LIM domain kinase 2	LIMK2	1.30289	1.31794	1.6257
ribosomal RNA processing 15 homolog (S. cerevisiae)	RRP15	1.56451	1.74148	1.62244
FYVE, RhoGEF and PH domain containing 6	FGD6	1.1618	1.48127	1.61383
N-acetyltransferase 5	NAT5	1.21047	1.35309	1.61215
threonyl-tRNA synthetase	TARS	1.58386	1.66385	1.60537
DEAD (Asp-Glu-Ala-Asp) box polypeptide 21	DDX21	1.50919	1.87106	1.60459
translocase of outer mitochondrial membrane 70 homolog A (S. cerevisiae)	TOMM70A	1.52099	1.43559	1.60437
proteasome (prosome, macropain) subunit, beta type, 3	PSMB3	1.4325	1.7684	1.60418
activating signal cointegrator 1 complex subunit 3	ASCC3	1.8147	2.23598	1.5991
Transmembrane protein 49	TMEM49	1.59311	3.33991	1.59561
coiled-coil domain containing 124	CCDC124	1.30574	1.6307	1.59533
acetyl-Coenzyme A acyltransferase 2 (mitochondrial 3-oxoacyl-Coenzyme A thiolase)	ACAA2	0.891064	1.34936	1.59388
nicotinate phosphoribosyltransferase domain containing 1	NAPRT1	1.48499	1.53914	1.59286
coxsackie virus and adenovirus receptor	CXADR	1.43555	2.19042	1.58908
USP6 N-terminal like	USP6NL	2.41861	4.41488	1.58455
cleavage and polyadenylation specific factor 3-like	CPSF3L	1.33485	1.40431	1.58081
H2A histone family, member Z	H2AFZ	1.42262	1.53827	1.57337
ORM1-like 2 (S. cerevisiae)	ORMDL2	1.70748	2.08755	1.57023
AXIN1 up-regulated 1	AXUD1	1.28263	1.67149	1.56892
ZW10 interactor	ZWINT	2.41978	2.5997	1.56845
phosphogluconate dehydrogenase	PGD	1.9718	2.50406	1.56794
TAR (HIV-1) RNA binding protein 2	TARBP2	1.32437	1.3479	1.55565
cadherin 1, type 1, E-cadherin (epithelial)	CDH1	1.45841	1.33736	1.55198
solute carrier family 20 (phosphate transporter), member 1	SLC20A1	1.64174	1.48425	1.53158
cystatin B (stefin B)	CSTB	1.95273	2.36476	1.52642
Malignant fibrous histiocytoma amplified sequence 1	MFHAS1	1.95492	2.39461	1.52444
slowmo homolog 2 (Drosophila)	SLMO2	1.74201	2.25187	1.52053
suppressor of variegation 3-9 homolog 2 (Drosophila)	SUV39H2	1.4762	1.71229	1.5193
itchy homolog E3 ubiquitin protein ligase (mouse)	ITCH	1.47387	2.36073	1.51853
ATP synthase, H+ transporting, mitochondrial F1 complex, delta subunit	ATP5D	1.42689	1.48296	1.51387
exportin 5	XPO5	1.4965	1.51899	1.51124
translocase of inner mitochondrial membrane 10 homolog (yeast)	TIMM10	1.62383	1.8869	1.50082
proteasome (prosome, macropain) subunit, beta type, 6	PSMB6	1.47076	1.65131	1.49879
SUB1 homolog (S. cerevisiae)	SUB1	1.5737	1.91858	1.49703
ubiquitin carboxyl-terminal hydrolase L5	UCHL5	1.55141	1.88291	1.49548
interferon-related developmental regulator 2	IFRD2	1.90581	2.22812	1.48525
actin related protein 2/3 complex, subunit 1A, 41kDa	ARPC1A	1.3888	1.52692	1.48295
ARP1 actin-related protein 1 homolog A, centractin alpha (yeast)	ACTR1A	1.36174	1.76904	1.48179
transmembrane protein 51	TMEM51	1.61181	2.0311	1.48094
high-mobility group box 3	HMGB3	1.63163	1.31827	1.47703
proteasome (prosome, macropain) 26S subunit, non-ATPase, 14	PSMD14	1.31564	1.67199	1.47626
ankyrin repeat domain 13C	ANKRD13C	2.08808	4.0689	1.44859
ATG5 autophagy related 5 homolog (S. cerevisiae)	ATG5	1.38403	1.40966	1.44809
valosin-containing protein	VCP	1.57035	1.65791	1.44616
hepatoma-derived growth factor (high-mobility group protein 1-like)	HDGF	1.39869	1.37751	1.44347
DNA (cytosine-5-)-methyltransferase 1	DNMT1	1.56549	1.65548	1.44221
Yip1 interacting factor homolog A (S. cerevisiae)	YIF1A	1.45397	1.47445	1.43947
Sec61 alpha 1 subunit (S. cerevisiae)	SEC61A1	1.86249	2.34904	1.43916
sema domain, immunoglobulin domain (Ig), transmembrane domain (TM) and short cytoplasmic domain, (semaphorin) 4B	SEMA4B	1.5282	1.52427	1.43768
proteasome (prosome, macropain) subunit, beta type, 2	PSMB2	1.5828	1.82134	1.43732
exportin, tRNA (nuclear export receptor for tRNAs)	XPOT	1.46605	1.36458	1.43195
proteasome (prosome, macropain) 26S subunit, ATPase, 6	PSMC6	1.24483	1.469	1.41049
proteasome (prosome, macropain) 26S subunit, non-ATPase, 12	PSMD12	1.67647	2.05029	1.40881
actin-like 6A	ACTL6A	1.23322	1.33591	1.40865
high mobility group AT-hook 1	HMGA1	1.35467	1.80453	1.40279
